# Supplementary material for: Computed Tomography Imaging-Based Radiogenomics Analysis Reveals Hypoxia Patterns and Immunological Characteristics in Ovarian Cancer
Source: Front Immunol. 2022 Mar 28;13:868067. doi: 10.3389/fimmu.2022.868067 (PMC8995567; doi:10.3389/fimmu.2022.868067)
Supplement: Supplementary File 1 — DEGs in normoxia and hypoxia cultured cell lines. [file Table_1.xlsx]

## Sheet: Sheet1
id	logFC	AveExpr	t	P.Value	adj.P.Val	B
NDRG1	2.39954	10.7789	22.1914	5.22579e-09	9.04636e-05	10.2874
CXCR4	3.52184	6.50587	18.3811	2.6406e-08	0.000228558	9.18824
HEATR5A	-1.96916	4.92357	-16.9319	5.3287e-08	0.000307484	8.66462
TMEM45A	2.19827	5.44769	15.1564	1.36703e-07	0.000483019	7.92076
PFKFB4	2.17737	7.43408	14.8605	1.61544e-07	0.000483019	7.78428
PRDM1	1.67466	5.95775	14.6324	1.84126e-07	0.000483019	7.6764
CA9	2.96155	7.90486	14.1802	2.40016e-07	0.000483019	7.45538
GJA1	1.56364	6.92158	14.0466	2.59964e-07	0.000483019	7.38818
ADM	2.38768	8.47545	14.0278	2.62912e-07	0.000483019	7.37867
C10orf10	2.23483	6.62052	13.7956	3.02602e-07	0.000483019	7.25956
GBP1	-1.57109	6.50174	-13.7055	3.19754e-07	0.000483019	7.21261
IL1R1	-1.62769	7.58606	-13.6307	3.34829e-07	0.000483019	7.17328
CHORDC1	-2.8425	5.35173	-13.4998	3.63103e-07	0.000483513	7.10385
C14orf166	-1.54303	7.16472	-13.1412	4.55166e-07	0.0005331	6.90881
TAAR6	1.61593	4.28064	12.9896	5.0166e-07	0.0005331	6.8242
CA12	1.46982	8.41698	12.9423	5.17189e-07	0.0005331	6.7976
EHF	-1.48915	7.25424	-12.9235	5.23522e-07	0.0005331	6.78697
PCDHB8	-1.60023	7.09879	-12.755	5.84288e-07	0.000551923	6.69078
FAM98B	-1.465	5.56461	-12.7	6.05773e-07	0.000551923	6.65904
ANGPTL4	2.08718	6.86111	12.5746	6.58141e-07	0.000569654	6.58598
EGLN3	1.69989	7.90386	12.2167	8.37286e-07	0.000690203	6.37228
ENO2	1.43267	8.17554	12.1309	8.8789e-07	0.000698648	6.31985
ITPR1	1.32556	5.64576	11.4364	1.44788e-06	0.00108975	5.878
GCNT3	-1.3887	6.44896	-11.352	1.53928e-06	0.00109024	5.82208
TXNIP	1.48396	10.0649	11.3207	1.57473e-06	0.00109024	5.80125
SLC2A1	1.34777	11.6563	11.2673	1.63747e-06	0.00109024	5.76546
FAM162A	1.21572	7.22854	11.0826	1.87643e-06	0.00120307	5.64029
PFKFB3	1.27495	9.01374	10.9518	2.06918e-06	0.0012697	5.55004
IFITM4P	1.65001	8.17748	10.9151	2.12705e-06	0.0012697	5.52453
RDH10	-1.20371	6.37626	-10.8267	2.27406e-06	0.00131221	5.4626
FKBP5	-1.15019	6.06532	-10.7316	2.44485e-06	0.00136525	5.39535
NUCB2	-1.22774	5.98511	-10.6656	2.57167e-06	0.00139119	5.34828
NDUFAF1	-1.1487	5.23147	-10.5349	2.84499e-06	0.00145032	5.25402
UBLCP1	-1.33816	6.50345	-10.5111	2.89811e-06	0.00145032	5.23673
EPAS1	1.27263	8.58674	10.4694	2.99399e-06	0.00145032	5.20627
LOX	2.19739	8.01475	10.4418	3.05927e-06	0.00145032	5.18607
HK2	1.7626	7.80301	10.4063	3.14565e-06	0.00145032	5.15996
FAM83A	1.30648	7.21764	10.3708	3.23463e-06	0.00145032	5.13379
TAF13	-1.90142	5.51914	-10.358	3.26743e-06	0.00145032	5.12432
COL5A1	1.18765	7.73266	10.2469	3.56805e-06	0.00148312	5.04156
CENPP	-1.38979	5.92335	-10.2447	3.57419e-06	0.00148312	5.03994
LSM5	-1.21957	5.23182	-10.2262	3.62751e-06	0.00148312	5.02599
ZNF395	1.15414	8.33667	10.2068	3.68402e-06	0.00148312	5.01142
ZNF675	-1.69201	6.09288	-10.1768	3.77341e-06	0.00148458	4.98881
SLMO2	-1.07729	7.29718	-10.1338	3.90582e-06	0.00150253	4.95626
VEGFA	1.15692	10.0955	10.0829	4.06927e-06	0.00153137	4.91752
KLF7	1.18897	8.60038	10.0106	4.3145e-06	0.00155805	4.86215
ANKRD37	1.25716	6.661	10.0089	4.32015e-06	0.00155805	4.86091
LRP1	1.01266	7.72104	9.89563	4.73863e-06	0.00164794	4.7732
ZNF253	-1.01227	4.33504	-9.88306	4.78774e-06	0.00164794	4.76341
FAM43A	1.26541	8.03683	9.86608	4.85502e-06	0.00164794	4.75015
INSIG2	1.41144	6.94655	9.8331	4.98861e-06	0.00166073	4.72433
ANO5	-1.30148	4.75146	-9.78575	5.18758e-06	0.00169438	4.6871
CCL2	-2.01121	8.00376	-9.73987	5.38879e-06	0.00172751	4.65084
DDIT4	1.37613	8.08832	9.71126	5.5186e-06	0.00173696	4.62814
KCTD11	1.15238	6.47267	9.6021	6.04663e-06	0.00185187	4.54084
NRN1	2.21035	5.89375	9.59211	6.09766e-06	0.00185187	4.5328
TMEM200A	1.14649	4.84663	9.55982	6.2659e-06	0.00185811	4.50674
RFX5	-1.0071	6.56654	-9.54724	6.33287e-06	0.00185811	4.49656
TLR3	-1.05784	4.88745	-9.52079	6.4762e-06	0.00186849	4.47512
SLC2A3	1.14063	4.65862	9.35199	7.47975e-06	0.00208429	4.33676
LBH	1.11878	7.10808	9.3357	7.58537e-06	0.00208429	4.32327
EDN1	1.27815	7.48703	9.31695	7.70897e-06	0.00208515	4.30771
OSTM1	-1.08263	7.48613	-9.29319	7.86878e-06	0.00209564	4.28794
ANUBL1	-1.15846	5.56424	-9.2559	8.12696e-06	0.00212107	4.25682
EXOSC8	-1.25957	6.68888	-9.24428	8.20932e-06	0.00212107	4.2471
PSMC5	-1.23015	7.35933	-9.21086	8.45144e-06	0.00215151	4.21905
FAM98A	-1.32369	7.07876	-9.19088	8.59994e-06	0.00215759	4.20223
BNIP3L	1.15326	9.89917	9.17032	8.75569e-06	0.00216528	4.18489
ACSL3	-1.25165	7.91597	-9.1039	9.28069e-06	0.00226279	4.12859
MNS1	-1.39496	5.18226	-9.07853	9.49031e-06	0.00226314	4.10697
STAT1	-1.10057	8.50277	-9.07218	9.54359e-06	0.00226314	4.10154
PLOD2	1.84919	7.06692	8.98812	1.02809e-05	0.00231344	4.02941
IDO1	-1.33268	8.01136	-8.97499	1.04017e-05	0.00231344	4.01808
LYRM5	-1.95038	6.66338	-8.8905	1.12171e-05	0.00245796	3.94478
ZNF431	-1.01027	5.32696	-8.84301	1.17061e-05	0.00253306	3.90326
PIR	-1.14251	6.20434	-8.81775	1.19759e-05	0.00254813	3.88109
NTN4	-1.32546	5.20819	-8.79566	1.22174e-05	0.00254813	3.86164
HSPA4	-1.1175	8.50352	-8.74045	1.28447e-05	0.00264387	3.81283
ZNF702P	-1.00716	5.01684	-8.72877	1.29819e-05	0.00264387	3.80247
RASSF2	1.05874	6.17058	8.70697	1.32423e-05	0.00265556	3.78308
VSIG1	1.16598	4.72688	8.68154	1.35535e-05	0.00265556	3.76041
ERCC8	-1.05499	4.57489	-8.66994	1.36981e-05	0.00265556	3.75004
STC1	1.16284	7.90676	8.66587	1.37492e-05	0.00265556	3.7464
SLC25A33	-2.03505	5.56158	-8.6576	1.38538e-05	0.00265556	3.739
ZNF613	-1.07018	5.5001	-8.64184	1.40555e-05	0.00265556	3.72488
SLC38A5	1.03687	5.84894	8.63738	1.41131e-05	0.00265556	3.72088
AKR1C3	-1.42469	6.7781	-8.62286	1.43026e-05	0.00266228	3.70784
SLPI	-1.2307	9.26718	-8.54046	1.54328e-05	0.00278566	3.63341
RRN3P3	-1.01923	7.6041	-8.53938	1.54482e-05	0.00278566	3.63243
HIST1H2AB	-1.395	6.62669	-8.49539	1.60922e-05	0.00287188	3.59241
PDK1	1.07262	8.92682	8.46037	1.66261e-05	0.00291318	3.56039
CRY1	-1.43431	6.09003	-8.44742	1.68285e-05	0.00291318	3.54852
SMU1	-1.96326	7.08498	-8.43152	1.70807e-05	0.0029189	3.53392
ZNF417	-1.89701	5.90177	-8.32609	1.88619e-05	0.00306159	3.43644
C7orf68	1.83993	7.72562	8.31936	1.89823e-05	0.00306159	3.43018
FUT5	1.0454	7.35664	8.31279	1.91007e-05	0.00306159	3.42406
C11orf73	-1.15446	5.71651	-8.29885	1.93547e-05	0.0030734	3.41106
PTGS1	1.05027	6.51207	8.25062	2.02624e-05	0.00308177	3.36593
SSR3	-1.35494	7.17416	-8.22847	2.06949e-05	0.00311521	3.34511
SRPRB	-1.4026	7.92677	-8.1885	2.15013e-05	0.00320869	3.30742
EXOC6	-1.13463	5.4239	-8.16862	2.19152e-05	0.00322006	3.2886
STC2	1.7547	7.10838	8.14714	2.23723e-05	0.00322216	3.26823
RPSAP58	-1.15833	6.79685	-8.07727	2.39333e-05	0.00334121	3.20159
C14orf126	-1.6943	5.99146	-8.0523	2.45198e-05	0.00336875	3.17765
PDGFB	1.11233	6.7833	8.00019	2.57958e-05	0.00349431	3.12745
SMR3A	1.4685	3.98025	7.98267	2.62412e-05	0.00349431	3.1105
AAGAB	-1.14381	7.16127	-7.97416	2.64603e-05	0.0034966	3.10226
CD274	-1.06302	4.624	-7.92284	2.78265e-05	0.00359481	3.05237
AP3S2	-1.15766	8.28238	-7.90855	2.82204e-05	0.00360825	3.03843
FH	-1.16244	6.75678	-7.82014	3.07993e-05	0.00375459	2.95163
C5orf22	-1.07163	7.24551	-7.81649	3.09113e-05	0.00375459	2.94803
HIF1A	-1.66582	10.4558	-7.81144	3.10667e-05	0.00375459	2.94305
WFDC3	1.03461	5.85491	7.8061	3.12322e-05	0.00375459	2.93777
NANS	-1.17216	7.05505	-7.79253	3.1657e-05	0.00376543	2.92434
VLDLR	1.04123	6.39865	7.78935	3.17574e-05	0.00376543	2.92119
CP	1.28985	7.9722	7.77326	3.2271e-05	0.0038003	2.90524
OR1B1	1.02604	5.10487	7.70294	3.46256e-05	0.00399603	2.83518
PARP2	-1.05406	6.40002	-7.67468	3.56247e-05	0.00399873	2.80686
ITGB4	1.00704	7.89447	7.66207	3.60807e-05	0.00399873	2.79419
ZNF649	-1.23834	6.54344	-7.64332	3.67707e-05	0.00399873	2.77531
FLRT3	-1.12828	7.67955	-7.63924	3.69225e-05	0.00399873	2.7712
SPA17	-1.01942	6.2348	-7.63826	3.6959e-05	0.00399873	2.77022
BNIP3	1.22086	10.6165	7.61772	3.77359e-05	0.00399935	2.74948
NME1	-1.06457	9.24133	-7.56075	3.99856e-05	0.00414867	2.69172
PSMG1	-1.00768	6.89041	-7.5324	4.116e-05	0.0041913	2.66282
PSAT1	-2.07588	7.1744	-7.52484	4.14796e-05	0.00419915	2.65509
COQ10B	-1.26028	7.8381	-7.48896	4.30334e-05	0.00426292	2.61836
WARS	-1.13513	8.01666	-7.47597	4.36118e-05	0.00426533	2.60502
GSR	-1.44686	8.61747	-7.46385	4.41589e-05	0.00426844	2.59255
PPP4R4	-1.44674	5.22427	-7.45296	4.46571e-05	0.00426844	2.58134
SASS6	-1.15408	6.97905	-7.44758	4.49054e-05	0.00426844	2.57579
C18orf8	-1.01286	7.09834	-7.44491	4.50292e-05	0.00426844	2.57304
RPS15	-1.21297	5.8651	-7.41277	4.65495e-05	0.00435577	2.53983
IFIT3	-1.04408	5.8872	-7.3764	4.83381e-05	0.00440411	2.50209
TPMT	-1.97413	6.45028	-7.3456	4.9912e-05	0.00451329	2.47
TDGF3	1.20213	4.16894	7.33093	5.06814e-05	0.00451329	2.45467
MRPS23	-1.19071	6.54384	-7.32452	5.10217e-05	0.00451329	2.44797
IGFBP3	1.12321	9.70973	7.32403	5.10479e-05	0.00451329	2.44746
CTSC	-1.09085	7.42811	-7.31049	5.1775e-05	0.00451329	2.43328
FLJ40536	1.13181	3.88148	7.28679	5.30756e-05	0.00451329	2.40841
PNMA2	1.81593	5.68487	7.27268	5.38675e-05	0.00451329	2.39356
HPGDS	1.02453	3.35311	7.25014	5.51585e-05	0.00451329	2.3698
RIOK1	-1.21213	6.36236	-7.23894	5.58125e-05	0.00451329	2.35798
ACTR6	-1.03862	5.24558	-7.2081	5.76587e-05	0.00451643	2.32531
RCBTB1	-1.00956	6.58319	-7.19449	5.8494e-05	0.00452143	2.31087
SCML1	-1.17513	5.72701	-7.18613	5.90142e-05	0.00453183	2.30198
CLEC6A	1.28756	3.52904	7.17593	5.96559e-05	0.00453183	2.29112
KDELC1	-1.25027	5.64273	-7.1736	5.98034e-05	0.00453183	2.28863
C5orf34	-1.0993	5.03407	-7.17129	5.99497e-05	0.00453183	2.28618
KIF15	-1.11945	6.21932	-7.11374	6.37351e-05	0.00454401	2.22464
KRTAP23-1	1.39724	5.89307	7.11082	6.39339e-05	0.00454401	2.22151
WDR61	-1.21388	5.89039	-7.11059	6.39494e-05	0.00454401	2.22127
PSMB6	-1.13997	8.91643	-7.10814	6.41171e-05	0.00454401	2.21864
RDH11	-1.01104	8.11615	-7.09876	6.4763e-05	0.00454401	2.20856
KIAA1826	-1.03105	5.94588	-7.08796	6.55148e-05	0.00454401	2.19695
MARS	-1.16244	8.02998	-7.06937	6.68321e-05	0.00454401	2.17692
DHRS11	-1.03559	7.50713	-7.05785	6.76631e-05	0.00454401	2.16449
PNPT1	-1.52313	6.34196	-7.05381	6.79573e-05	0.00454401	2.16012
PRAMEF1	1.25435	3.2467	7.04766	6.84078e-05	0.00454401	2.15347
DDX21	-1.41202	7.79787	-7.03839	6.90928e-05	0.00454401	2.14344
SERPINA3	-1.54252	7.09347	-7.03563	6.92981e-05	0.00454401	2.14045
PLK2	-1.09828	8.51221	-7.02552	7.00562e-05	0.00457639	2.1295
QRSL1	-1.03641	6.0827	-7.00289	7.17862e-05	0.0046369	2.10493
RORA	1.08395	4.68107	6.96649	7.46686e-05	0.00469697	2.06527
FAM72D	-1.14202	6.45443	-6.95649	7.54816e-05	0.00469697	2.05436
SAMHD1	-1.63734	6.79253	-6.95012	7.60051e-05	0.00469697	2.04739
DCUN1D5	-1.14377	6.57409	-6.93969	7.68708e-05	0.00469697	2.03597
FAM111B	-1.22029	5.60961	-6.93	7.76848e-05	0.00469697	2.02535
CDKN3	-1.44051	7.33522	-6.927	7.7939e-05	0.00469697	2.02206
DHX29	-1.24903	6.81513	-6.92488	7.81186e-05	0.00469697	2.01974
APOL1	1.13655	8.72061	6.92207	7.83581e-05	0.00469697	2.01665
MRPL47	-1.12777	7.59463	-6.91922	7.86019e-05	0.00469697	2.01352
SDAD1	-1.26351	7.17639	-6.9105	7.93522e-05	0.00469697	2.00394
RPRD1A	-1.10524	7.76818	-6.88477	8.16117e-05	0.00474087	1.97562
VANGL1	-1.04033	6.89946	-6.84857	8.49108e-05	0.0048565	1.93562
ZNF35	-1.1698	5.70583	-6.8344	8.6242e-05	0.0049003	1.91991
GPAM	-1.15153	5.99624	-6.81673	8.79336e-05	0.00495407	1.9003
MTOR	-1.03747	7.81273	-6.79562	9.00029e-05	0.00497776	1.8768
SNX33	1.07763	7.62097	6.78058	9.1509e-05	0.00498689	1.86003
RPS13	1.07885	6.50525	6.77827	9.17438e-05	0.00498689	1.85745
DHX35	-1.10477	6.92656	-6.77497	9.20788e-05	0.00498689	1.85376
SPC25	-1.46919	7.03889	-6.77068	9.25161e-05	0.00498924	1.84897
CPNE8	-1.31891	5.88645	-6.74772	9.48982e-05	0.00505001	1.82328
C11orf48	-1.20494	6.06347	-6.73927	9.57921e-05	0.00505985	1.8138
FAHD2A	-1.14348	6.02332	-6.73852	9.58715e-05	0.00505985	1.81296
PSMD1	-1.06383	8.70326	-6.71324	9.86024e-05	0.00515257	1.78456
RAD51AP1	-1.06882	5.19865	-6.69836	0.00010025	0.00516497	1.76779
TCHP	-1.02828	6.30985	-6.66057	0.00010457	0.00527302	1.7251
DONSON	-1.17673	6.63403	-6.65875	0.000104784	0.00527302	1.72303
SNAPC5	-1.08236	6.27334	-6.64797	0.000106056	0.00530619	1.71081
APOO	-1.68616	7.75934	-6.6374	0.000107321	0.00532328	1.69882
CPSF2	-1.67628	7.18467	-6.61879	0.000109585	0.00533906	1.67767
ADAT1	-1.13648	6.48246	-6.60643	0.000111119	0.00534327	1.66359
NSF	-1.03413	7.61495	-6.59308	0.000112802	0.00534992	1.64836
FIGN	-1.03268	7.31363	-6.57328	0.00011535	0.0053631	1.62573
IFNW1	1.07345	3.78116	6.55795	0.000117366	0.0053631	1.60817
WFDC10B	1.10855	4.61082	6.53182	0.000120891	0.0053631	1.57817
CISD1	-1.27442	7.6107	-6.5266	0.000121609	0.0053631	1.57216
C11orf82	-1.37111	6.08364	-6.52483	0.000121853	0.0053631	1.57013
MOS	1.02321	4.09302	6.51988	0.00012254	0.0053631	1.56443
GPN3	-1.13255	6.17977	-6.51922	0.000122632	0.0053631	1.56367
FAM111A	-1.0353	6.9048	-6.5159	0.000123095	0.0053631	1.55985
UNC13B	-1.02376	7.09129	-6.51	0.000123924	0.0053631	1.55304
PSMA5	-1.00984	7.95579	-6.49875	0.00012552	0.00539274	1.54006
ACACA	-1.07897	7.74902	-6.48685	0.000127232	0.00542525	1.52632
NOC3L	-1.36446	5.37809	-6.47881	0.000128404	0.00543472	1.51702
TMEM138	-1.34478	7.84521	-6.46371	0.000130636	0.00546734	1.49953
KLHL13	-1.28318	7.15243	-6.45628	0.000131751	0.00546734	1.4909
C3orf26	-1.03233	7.8302	-6.43875	0.000134421	0.00546734	1.47054
MUC1	1.23482	8.01811	6.4354	0.000134938	0.00546734	1.46664
LACTB2	-1.14639	4.88608	-6.4291	0.000135914	0.00546734	1.45932
KIF21A	-1.24856	6.10198	-6.41972	0.000137386	0.00546734	1.44838
HPS5	-1.01032	6.10863	-6.37606	0.000144462	0.00560712	1.39738
NUP93	-1.13524	9.22069	-6.34432	0.000149857	0.00563952	1.36012
FAM118B	-1.15411	6.48139	-6.32056	0.00015404	0.00566655	1.33213
GOT2	-1.07578	8.4407	-6.31716	0.000154649	0.00567189	1.32812
BTNL8	1.40712	2.92684	6.31222	0.000155537	0.00568301	1.3223
ANG	1.04691	5.75969	6.30737	0.000156417	0.00570048	1.31657
RBBP8	-1.46123	7.64187	-6.29193	0.00015925	0.00574731	1.29831
BHLHE40	1.07318	9.35013	6.28775	0.000160026	0.00574731	1.29337
NEIL1	1.11526	6.05382	6.28063	0.000161359	0.00576444	1.28493
ZWINT	-1.04988	6.98776	-6.25079	0.000167076	0.00588066	1.24951
IDH3A	-1.41652	8.77851	-6.22767	0.000171658	0.00594419	1.22198
IFNA21	1.32874	3.28026	6.22752	0.000171688	0.00594419	1.2218
RBBP4	-1.09296	5.07646	-6.21348	0.000174537	0.0059594	1.20505
UTP15	-1.32656	6.71833	-6.20882	0.000175495	0.00596857	1.19947
FBXO22	-1.0863	7.49731	-6.19534	0.000178296	0.00600483	1.18336
DLEU2	-1.16529	4.13552	-6.17622	0.000182354	0.00604705	1.16044
SLC35B1	-1.34573	8.97679	-6.17411	0.00018281	0.00604705	1.1579
FKSG83	1.15208	5.61204	6.17213	0.000183236	0.00604705	1.15553
ALDOC	1.70667	9.42306	6.16194	0.000185452	0.00606872	1.14329
MCM8	-1.41832	7.52046	-6.15249	0.000187531	0.00608474	1.13193
SENP1	-1.17011	7.93573	-6.12831	0.000192972	0.00616179	1.10279
POLE2	-1.31466	6.10358	-6.12753	0.000193149	0.00616179	1.10185
C10orf118	-1.09796	5.81566	-6.12133	0.000194576	0.00616179	1.09436
MTERFD1	-1.1879	5.53236	-6.11326	0.000196445	0.00616179	1.08461
RFC5	-1.0484	7.55927	-6.11285	0.00019654	0.00616179	1.08412
C1orf116	1.06336	7.84613	6.09583	0.000200553	0.00617753	1.06352
CBWD3	-1.44591	4.44916	-6.09104	0.000201698	0.00617981	1.05772
DNAJB11	-1.27225	7.52389	-6.08388	0.000203423	0.00619932	1.04904
SRPR	-1.20055	9.16394	-6.08141	0.000204022	0.00619932	1.04604
LCN2	-1.0237	8.64832	-6.07939	0.000204514	0.00620026	1.04358
ANXA7	-1.0003	8.23925	-6.00558	0.000223377	0.00632051	0.953609
PSMC2	-1.25468	8.20813	-6.00366	0.000223893	0.00632051	0.951256
KRTAP5-3	1.04406	6.98577	6.0003	0.000224797	0.00632051	0.947144
ASAH1	-1.06123	8.81761	-5.99737	0.000225589	0.00632051	0.943558
GOT1	-1.07691	7.48252	-5.99135	0.000227227	0.00632051	0.936174
ECT2	-1.02679	7.78019	-5.98164	0.000229896	0.00632051	0.924259
HMBS	-1.06273	7.93583	-5.95747	0.000236688	0.00640907	0.894543
PIGK	-1.35751	5.70416	-5.93867	0.000242123	0.00644831	0.871364
LSM1	-1.04181	7.20258	-5.91437	0.000249353	0.00650817	0.841325
PRMT3	-1.1918	5.69673	-5.8928	0.000255964	0.00650817	0.814598
OR52N4	1.25801	3.65622	5.88102	0.000259657	0.00653332	0.799967
DIAPH3	-1.03058	6.25406	-5.84852	0.000270147	0.00661996	0.759506
ATF7IP2	-1.00036	5.17416	-5.84098	0.000272644	0.00661996	0.750103
FBXL22	1.02411	6.15406	5.82496	0.000278037	0.00669131	0.730086
LARP4	-1.37447	7.04573	-5.81869	0.00028018	0.00670731	0.72224
C10orf18	-1.23365	6.57026	-5.8132	0.000282071	0.00670731	0.715365
RALGAPA1	-1.3797	6.18679	-5.80971	0.000283282	0.0067131	0.710984
DDX52	-1.12885	8.22319	-5.80853	0.00028369	0.0067131	0.709511
MT1B	1.87095	4.50906	5.79654	0.000287893	0.00672567	0.694477
MED4	-1.13473	6.08039	-5.79266	0.000289268	0.00673339	0.689607
CSTF3	-1.25018	7.92926	-5.78365	0.000292488	0.00675102	0.67829
C1orf135	-1.06545	6.84783	-5.78133	0.000293326	0.00676134	0.675366
ADAL	-1.36413	5.92648	-5.74517	0.000306688	0.00683502	0.629811
ARMC1	-1.02112	7.10372	-5.70189	0.00032356	0.00695399	0.57503
C12orf48	-1.57025	5.71064	-5.68329	0.000331122	0.00703854	0.551389
CYB5A	-1.26589	6.35113	-5.67646	0.000333946	0.00703854	0.542699
WDR76	-1.27746	7.23854	-5.66645	0.00033813	0.00704212	0.529958
HSPA5	-1.11077	9.81758	-5.66075	0.000340538	0.00705994	0.522694
C1orf124	-1.15789	6.09173	-5.65657	0.00034232	0.0070884	0.517352
NDUFAB1	-1.00011	7.52843	-5.64883	0.000345638	0.00712692	0.507478
MUDENG	-1.1115	6.16121	-5.64041	0.000349291	0.00714781	0.496718
CCPG1	-1.17526	5.83918	-5.63109	0.00035338	0.00714781	0.484803
GTF2F2	-1.04826	6.42025	-5.62771	0.000354877	0.00714781	0.480474
KCNJ16	-1.15075	6.10352	-5.62509	0.000356041	0.00714781	0.477121
OR1A2	1.00919	3.54453	5.62149	0.000357649	0.00714781	0.472508
C14orf142	-1.64394	6.44264	-5.61028	0.000362704	0.00714781	0.45814
POU5F1	1.17468	5.50104	5.60908	0.000363249	0.00714781	0.456601
NAE1	-1.23503	8.2796	-5.60705	0.000364174	0.00714781	0.453997
OR5B21	1.13446	4.34046	5.60088	0.000367	0.00714781	0.446082
SSX8	1.55185	9.11495	5.59295	0.000370673	0.00718026	0.435886
VRK1	-1.39955	6.3682	-5.59001	0.00037204	0.00718026	0.432115
NUSAP1	-1.30624	8.22824	-5.58541	0.000374199	0.00718026	0.42619
FAM45B	1.45897	4.61508	5.58495	0.000374413	0.00718026	0.425603
NCRNA00257	1.35592	4.62017	5.58115	0.000376206	0.00718026	0.420712
STX3	1.44475	3.59933	5.56744	0.000382752	0.00718937	0.403045
FAM74A3	1.08837	4.85296	5.55121	0.000390654	0.00718937	0.382111
STXBP4	-1.44029	6.37343	-5.5486	0.000391945	0.00718937	0.378733
LPCAT3	-1.00301	8.59503	-5.5478	0.00039234	0.00718937	0.3777
ACP5	1.27769	4.86889	5.52075	0.000405975	0.0072494	0.3427
PSMD11	-1.1726	9.61007	-5.51959	0.000406573	0.0072494	0.341192
SIX3	1.01742	6.29052	5.50831	0.00041242	0.00726839	0.326561
VBP1	-1.06998	6.92079	-5.50691	0.000413155	0.00726839	0.324737
NOL11	-1.09305	7.48872	-5.50628	0.000413482	0.00726839	0.323927
DUSP14	-1.02681	6.67666	-5.48872	0.000422792	0.00730435	0.301108
MAPKAP1	-1.09138	8.0583	-5.47783	0.000428684	0.00732391	0.286924
GFM1	-1.01249	5.67357	-5.47663	0.000429337	0.00732391	0.285365
CTPS	-1.39864	7.41918	-5.45995	0.000438549	0.00739935	0.263604
CCNE2	-1.13594	5.89477	-5.45289	0.000442512	0.00741561	0.254385
WDHD1	-1.30663	6.66051	-5.43504	0.000452704	0.00745092	0.231041
SERPINE1	1.33496	8.96441	5.39493	0.000476545	0.00760464	0.178417
UGGT2	-1.05504	5.6382	-5.39249	0.00047804	0.00760464	0.175204
STK3	-1.10677	7.57287	-5.37673	0.000487813	0.00768195	0.154451
MIS12	-1.48971	6.76615	-5.3765	0.000487957	0.00768195	0.154147
KIF18A	-1.47991	6.99382	-5.37101	0.000491411	0.00771244	0.146913
AIFM1	-1.44881	7.00196	-5.36326	0.000496336	0.00772265	0.136687
KRTAP1-5	1.05637	5.03857	5.36029	0.000498232	0.00772265	0.132775
IFNA6	1.30673	5.09627	5.35918	0.000498948	0.00772265	0.131303
DDX10	-1.19244	6.95295	-5.35896	0.000499086	0.00772265	0.131019
OR1N1	1.39761	4.92065	5.35534	0.000501419	0.00772455	0.126235
C16orf61	-1.22068	9.50269	-5.35145	0.000503937	0.00772689	0.121097
CDK1	-1.68932	6.90248	-5.34931	0.000505333	0.00772776	0.118259
LOC151009	1.01001	4.86464	5.33047	0.000517769	0.00781239	0.0933211
UBE2A	-1.01676	8.06755	-5.30349	0.000536152	0.0079234	0.0575281
NCAPD3	-1.22509	7.05813	-5.28134	0.000551775	0.00796858	0.0280555
MRPS10	-1.01913	7.32086	-5.2773	0.000554683	0.00796858	0.0226621
BLM	-1.17712	6.16976	-5.27563	0.000555885	0.00796858	0.0204396
CDC45	-1.09983	7.64794	-5.27348	0.000557442	0.00796858	0.0175709
OR7A17	1.40422	3.51902	5.26569	0.000563113	0.00796858	0.00718219
RCN2	-1.12024	8.18046	-5.2651	0.000563547	0.00796858	0.00639236
METTL4	-1.09906	6.83426	-5.26251	0.000565447	0.00796858	0.002938
ARNTL2	-1.01617	7.4313	-5.25976	0.000567477	0.00796858	-0.000739401
IARS	-1.19412	8.91599	-5.25235	0.000572979	0.00796858	-0.0106428
ELMO2	-1.05393	7.22875	-5.24619	0.000577594	0.00796858	-0.0188744
TMEM117	-1.04412	6.35872	-5.24606	0.000577692	0.00796858	-0.0190487
ITFG1	-1.11376	7.30689	-5.24128	0.000581303	0.00796858	-0.0254452
EXOSC1	-1.22313	7.23072	-5.23184	0.00058851	0.007987	-0.0380909
EIF4A1	-1.11394	10.1085	-5.21989	0.00059777	0.00802081	-0.0541163
OR2L8	1.08915	5.19531	5.2136	0.000602704	0.00803059	-0.0625538
IDE	-1.29622	8.13157	-5.20492	0.000609593	0.00803094	-0.0742205
POLD3	-1.09694	6.01943	-5.20315	0.000611008	0.00803125	-0.0766007
B4GALT1	1.03356	4.52728	5.20212	0.000611832	0.00803189	-0.077984
SOCS4	-1.12767	6.55443	-5.19559	0.000617088	0.00805103	-0.0867659
MTBP	-1.00621	5.0079	-5.1913	0.00062057	0.00805103	-0.0925427
RAD51C	-1.02697	7.23864	-5.1842	0.000626377	0.00805872	-0.102105
COG6	-1.09986	6.60571	-5.17819	0.000631336	0.00805872	-0.110201
KIF20B	-1.38812	5.48732	-5.1488	0.000656214	0.00815649	-0.149882
RCN1	-2.38218	6.6599	-5.14084	0.000663134	0.00816909	-0.160654
CHRNA5	-1.23109	7.63074	-5.13737	0.000666179	0.00817526	-0.165358
TMEM97	-1.00761	7.36832	-5.13099	0.000671804	0.00817938	-0.173992
NFE4	1.08567	4.47643	5.13041	0.000672327	0.00817938	-0.174791
C20orf7	-1.23594	5.15875	-5.12104	0.00068069	0.00821717	-0.187486
C13orf23	-1.18089	7.39499	-5.11636	0.000684915	0.00822801	-0.19384
KIAA0020	-1.02289	5.48675	-5.10822	0.000692328	0.00824838	-0.204896
KRT33A	1.04377	6.42517	5.08121	0.000717556	0.00832611	-0.241654
BRCA1	-1.25876	6.49133	-5.07761	0.000720993	0.00832611	-0.246562
ASCL4	1.05065	5.38433	5.07646	0.000722095	0.00832611	-0.248131
FANCI	-1.31589	7.8024	-5.07326	0.000725171	0.00832611	-0.252496
GINS1	-1.25036	7.74381	-5.04521	0.000752735	0.00843364	-0.290815
ZNF410	-1.0672	7.58632	-5.04476	0.000753186	0.00843364	-0.291431
CP110	-1.02876	6.96038	-5.0289	0.000769284	0.00849411	-0.313156
APIP	-1.30566	7.22999	-5.02036	0.000778104	0.00853056	-0.324866
UBE2D1	-1.09049	7.33697	-5.01573	0.000782929	0.00855903	-0.331217
DPY19L2P2	1.14329	6.20969	5.0155	0.000783172	0.00855903	-0.331536
PSMB3	-1.06065	9.22053	-5.0118	0.000787059	0.00857444	-0.336622
XPO4	-1.20891	6.90104	-4.99909	0.000800552	0.00864615	-0.354084
UVRAG	-1.00457	6.88425	-4.9892	0.000811233	0.00865207	-0.367702
HSPH1	-1.93199	7.91828	-4.98353	0.000817419	0.00868119	-0.375506
PSMA3	-1.49456	8.6378	-4.96873	0.000833818	0.00872307	-0.395915
TRAPPC8	-1.16716	6.42943	-4.96327	0.000839958	0.00876829	-0.403453
SCYL2	-1.42143	7.7519	-4.96136	0.000842116	0.00877657	-0.40609
PSME3	-1.12227	9.33585	-4.94435	0.000861613	0.00886562	-0.429607
SMC6	-1.02055	6.66607	-4.94187	0.000864498	0.00887097	-0.433041
EI24	-1.0769	8.72735	-4.93551	0.000871936	0.00889956	-0.441845
HAT1	-1.10532	7.4425	-4.92966	0.000878836	0.00891119	-0.449943
CDC6	-1.48264	7.17301	-4.92341	0.00088628	0.00891119	-0.458611
NUDT5	-1.46992	7.82473	-4.91777	0.000893059	0.00893457	-0.466441
SSTR5	1.1941	5.28501	4.91409	0.000897502	0.00893457	-0.47154
HIST1H2BB	-1.80283	5.89204	-4.90697	0.00090618	0.00896393	-0.481429
CCDC41	-1.02881	5.44806	-4.89916	0.000915805	0.00897319	-0.492286
NCBP1	-1.18267	7.99512	-4.87266	0.000949289	0.0090819	-0.529189
UTP20	-1.23217	6.63867	-4.86747	0.000955999	0.00909691	-0.536427
TRAPPC4	-1.02535	7.59737	-4.84388	0.000987157	0.00920253	-0.569388
MPHOSPH9	-1.36413	7.12497	-4.8404	0.00099185	0.00921761	-0.574262
FAM49B	-1.15266	7.62838	-4.81518	0.00102655	0.00933803	-0.609602
FAM96A	-1.01376	8.07061	-4.80576	0.00103984	0.00934965	-0.622826
ATAD5	-1.20468	6.39199	-4.79192	0.00105971	0.0094077	-0.642282
ZNF271	-1.46404	5.29537	-4.77997	0.0010772	0.00950494	-0.659106
BLMH	-1.0263	7.54219	-4.76762	0.0010956	0.00957736	-0.676512
COX16	-1.19791	9.12956	-4.76039	0.00110653	0.0096081	-0.686718
TMEM38B	-1.03701	6.1283	-4.75801	0.00111016	0.00961864	-0.690084
MAPRE1	-1.21245	9.48461	-4.74381	0.00113204	0.00970654	-0.710138
DNAJC3	-1.22776	6.677	-4.74108	0.0011363	0.00970787	-0.714004
OR1Q1	1.03445	3.73815	4.74092	0.00113655	0.00970787	-0.714232
DIABLO	-1.03512	7.70111	-4.73999	0.00113801	0.00971271	-0.715543
ZNF267	-1.00211	5.7861	-4.73362	0.00114803	0.00974193	-0.724557
DLGAP5	-1.33422	7.47319	-4.72901	0.00115536	0.00976103	-0.731095
C6orf124	1.133	4.66509	4.71709	0.0011745	0.0098221	-0.747986
STRBP	-1.14636	6.17614	-4.68373	0.00122991	0.00997825	-0.795369
SLC26A2	-1.22581	8.22349	-4.68297	0.00123121	0.00997825	-0.796451
GGH	-1.24145	6.33884	-4.66984	0.00125381	0.0100717	-0.815149
CYB5B	-1.21982	9.70716	-4.66795	0.0012571	0.0100797	-0.817843
SUV39H2	-1.02334	6.95657	-4.66304	0.00126569	0.0101	-0.824845
CUL2	-1.08936	6.627	-4.66166	0.00126812	0.0101054	-0.826811
TSEN15	-1.0672	6.49269	-4.65977	0.00127146	0.0101054	-0.829515
STK38L	-1.11259	7.72665	-4.6534	0.00128276	0.0101485	-0.83861
SNX20	1.02129	4.87324	4.65115	0.00128677	0.010165	-0.841822
FANCB	-1.25965	5.70415	-4.63062	0.00132403	0.0102709	-0.87116
LYPLA1	-1.08848	6.01942	-4.63049	0.00132428	0.0102709	-0.871356
DPPA3	1.2027	5.08591	4.60772	0.00136698	0.010441	-0.903974
TUBA3C	1.01035	5.59446	4.60096	0.00137995	0.0104774	-0.913679
HSPA1A	-1.05711	8.88223	-4.59322	0.00139495	0.0105174	-0.924791
MTPAP	-1.01799	6.71019	-4.58475	0.00141157	0.0105422	-0.936963
GDF15	-1.16686	8.09145	-4.56764	0.0014458	0.0106253	-0.961591
FABP3	1.3844	6.67165	4.56077	0.00145979	0.0106379	-0.971488
LLPH	-1.33963	4.90331	-4.54157	0.00149968	0.0107766	-0.999189
ZWILCH	-1.4017	6.7393	-4.52343	0.00153843	0.0108598	-1.02541
KRTAP13-3	1.1025	4.01392	4.51539	0.00155595	0.0109005	-1.03704
KIAA0101	-1.3703	7.47788	-4.50625	0.00157612	0.0109569	-1.05028
PSMA4	-1.26541	9.80513	-4.48714	0.00161923	0.0110916	-1.07801
SMC3	-1.05423	7.15976	-4.45971	0.00168333	0.0112849	-1.1179
ALG11	-1.01772	6.47337	-4.45062	0.00170518	0.0113097	-1.13115
SAE1	-1.10749	9.69062	-4.44357	0.0017223	0.0113546	-1.14142
VPS13A	-1.03422	6.96002	-4.43292	0.00174856	0.0113884	-1.15696
NEDD1	-1.11312	6.93326	-4.42798	0.0017609	0.0114245	-1.16419
LCE1D	2.23646	8.36429	4.42674	0.00176398	0.0114266	-1.16599
OR10V1	1.04042	4.58918	4.42029	0.00178025	0.0114522	-1.17542
ZNF737	-1.07625	7.51687	-4.41495	0.00179383	0.0114861	-1.18323
PBK	-1.569	6.99638	-4.40555	0.00181803	0.0115663	-1.19699
CDC27	-1.08542	8.49054	-4.39955	0.00183363	0.0116314	-1.20577
TM7SF3	-1.07472	8.37044	-4.38988	0.0018591	0.0117003	-1.21994
RLN3	1.39684	5.08516	4.37857	0.00188938	0.0117742	-1.23654
RRM1	-1.00163	8.22644	-4.37598	0.0018964	0.0117792	-1.24035
KITLG	-1.14654	5.34574	-4.36526	0.00192569	0.0118717	-1.2561
ATAD2	-1.25625	7.30922	-4.3609	0.00193773	0.0118961	-1.2625
NUP107	-1.23343	6.80347	-4.34796	0.001974	0.0119895	-1.28154
KIF11	-1.47426	6.44063	-4.32264	0.00204707	0.0121481	-1.31888
KRTAP10-1	1.0757	8.48391	4.32192	0.00204917	0.0121484	-1.31993
AURKA	-1.00858	7.86904	-4.29453	0.00213156	0.0123695	-1.36041
ZNF121	-1.10039	6.31285	-4.26997	0.00220848	0.0124775	-1.39681
STIP1	-1.10227	10.2042	-4.26768	0.00221578	0.0125051	-1.4002
SKA3	-1.04686	7.31363	-4.26263	0.00223202	0.0125287	-1.4077
CCNB2	-1.07333	8.16976	-4.25006	0.002273	0.0126318	-1.42637
TXNDC9	-1.02323	6.658	-4.24656	0.00228454	0.0126512	-1.43157
TRDN	1.25224	5.46811	4.24367	0.00229412	0.0126759	-1.43587
CSE1L	-1.15919	9.13864	-4.23351	0.00232815	0.0127439	-1.45099
CLSPN	-1.01947	5.79612	-4.22821	0.00234612	0.0127836	-1.45888
MRPL42	-1.19724	8.21642	-4.22213	0.00236691	0.0128283	-1.46793
DSCC1	-1.02458	4.44667	-4.20486	0.00242705	0.0130024	-1.49369
KPNA3	-1.13049	8.59824	-4.19825	0.00245051	0.0130419	-1.50356
HIST1H1A	-1.2353	8.39973	-4.18882	0.00248438	0.0131199	-1.51765
NDC80	-1.33369	5.76446	-4.17617	0.00253061	0.0132353	-1.53657
RFC3	-1.14146	7.75637	-4.13997	0.00266803	0.0135842	-1.59083
SKA1	-1.10185	5.26426	-4.12918	0.00271053	0.0136759	-1.60704
CSH1	1.04375	7.33458	4.12575	0.00272416	0.0137047	-1.61218
SPINT3	1.51418	3.80663	4.10831	0.00279477	0.0139041	-1.63843
TUBA1C	-1.39897	9.94608	-4.088	0.00287944	0.0140451	-1.66904
MELK	-1.35753	7.90051	-4.08299	0.00290074	0.0140919	-1.6766
BRIP1	-1.22058	7.17988	-4.08052	0.00291128	0.0141022	-1.68032
PPIL5	-1.0204	5.39288	-4.07981	0.00291433	0.014104	-1.68139
HIST1H2AA	1.09416	4.46397	4.07243	0.00294619	0.0141765	-1.69254
UFD1L	-1.1217	8.36437	-4.06746	0.00296784	0.0142286	-1.70005
USP16	-1.14814	7.22861	-4.05347	0.00302967	0.0143642	-1.72119
SLC25A32	-1.0665	8.20874	-4.02774	0.0031471	0.0145905	-1.76017
BUB1B	-1.24687	8.69539	-4.02639	0.00315337	0.0145955	-1.76221
DNAJC24	-1.13346	6.04312	-4.00103	0.00327411	0.0148539	-1.80072
RWDD4	-1.52893	6.25328	-3.98768	0.00333961	0.0149479	-1.82102
ASB11	1.16335	2.13011	3.9868	0.00334397	0.0149503	-1.82235
UBQLN4	-1.03867	6.23823	-3.98108	0.00337252	0.015043	-1.83106
PRKDC	-1.12678	8.69457	-3.97537	0.00340125	0.0151204	-1.83975
KIF23	-1.26228	8.23967	-3.94678	0.00354916	0.0153172	-1.88336
TMEM188	-1.10491	7.1171	-3.94556	0.00355562	0.0153271	-1.88522
HELLS	-1.31252	5.72604	-3.94531	0.00355694	0.0153271	-1.8856
PCDHB11	1.01769	6.65506	3.90705	0.0037661	0.0157628	-1.9441
LOC286359	1.16668	4.82846	3.89288	0.00384686	0.0158971	-1.96583
SMCHD1	-1.01465	6.99458	-3.89054	0.00386035	0.0159338	-1.96941
NCRNA00183	-1.37709	4.98426	-3.88114	0.00391512	0.0160343	-1.98383
CASC5	-1.39826	7.59423	-3.87702	0.00393939	0.0160626	-1.99015
TAAR1	1.0908	3.92832	3.83644	0.00418716	0.016621	-2.05256
MKI67	-1.11287	8.85829	-3.81599	0.00431817	0.0168931	-2.08407
COX11	-1.0473	6.8638	-3.77189	0.00461584	0.0174274	-2.15222
EIF3J	-1.10945	7.9478	-3.76005	0.00469941	0.0175999	-2.17056
EIF2S1	-1.13426	8.4275	-3.74068	0.00483953	0.0178482	-2.20058
LILRP2	1.0027	5.08001	3.73984	0.0048457	0.0178529	-2.20188
MRPS17	-1.03761	6.45217	-3.6904	0.00522444	0.0185633	-2.27873
DYNLL1	-1.20019	9.80997	-3.6704	0.00538635	0.0188904	-2.30988
CENPI	-1.16351	6.84121	-3.60898	0.00591763	0.019845	-2.40582
FAM58A	-1.05583	5.34224	-3.58725	0.00611859	0.0202121	-2.43986
C11orf92	1.02459	5.46832	3.57359	0.0062486	0.020412	-2.46129
OSTBETA	1.00438	5.09039	3.57068	0.00627669	0.0204432	-2.46586
PIGW	-1.07115	6.75414	-3.55848	0.0063958	0.0206609	-2.48501
RPAP3	-1.10502	7.51164	-3.51345	0.00685656	0.0214274	-2.55583
OTUD6A	1.04287	4.74423	3.51135	0.00687882	0.021457	-2.55913
TOP2A	-1.14543	8.95028	-3.47799	0.00724376	0.0221977	-2.61172
MCART1	-1.42109	2.87637	-3.46531	0.00738782	0.0224685	-2.63174
RECQL	-1.07317	5.77141	-3.4582	0.00746986	0.0226384	-2.64297
SERF1A	1.33847	3.69656	3.4313	0.00778897	0.0232098	-2.68548
KRTAP13-4	1.12654	5.3446	3.41688	0.00796595	0.0234921	-2.7083
SPRR2D	1.0203	4.10275	3.40652	0.00809575	0.0236895	-2.72471
DNAJC9	-1.00185	9.32062	-3.39187	0.00828303	0.0239876	-2.74793
SMC2	-1.21882	7.57613	-3.37099	0.00855768	0.0244661	-2.78103
OR5M3	1.03466	3.43636	3.33879	0.00900027	0.0252348	-2.83217
OPN4	1.00399	7.75407	3.24983	0.0103515	0.0276052	-2.97382
MT1L	1.52533	2.4801	3.24248	0.0104722	0.0278085	-2.98554
AKR1C1	-1.34136	6.36932	-3.23825	0.0105422	0.027956	-2.99228
ARHGAP11A	-1.12428	7.71183	-3.21707	0.0109008	0.0285525	-3.02609
TAS2R50	-1.48485	5.67423	-3.20482	0.011114	0.0288793	-3.04566
MGC5590	1.22467	4.412	3.1955	0.011279	0.0291272	-3.06055
PRDX3	-1.17519	6.78011	-3.15972	0.0119369	0.0300873	-3.11777
ZNF93	-1.1102	5.66926	-3.15378	0.01205	0.0302929	-3.12729
HPRT1	-1.04492	7.87721	-3.15068	0.0121093	0.0304049	-3.13224
IFNA1	1.36018	3.93571	3.07978	0.0135543	0.0326885	-3.24581
CSAG1	1.00593	4.2448	3.0534	0.0141367	0.0337033	-3.28813
HIST1H3B	-1.14161	7.57824	-2.97237	0.0160919	0.0367503	-3.41819
LBP	1.10987	5.70235	2.81679	0.0206642	0.0435923	-3.66815
SSX5	1.27922	4.52485	2.77295	0.0221787	0.0458345	-3.73854
KRTAP9-4	1.02038	3.01029	2.7307	0.0237459	0.0479779	-3.80636
ATP5L	-1.14816	6.23232	-2.73067	0.0237468	0.0479779	-3.8064
