# Supplementary material for: Computed Tomography Imaging-Based Radiogenomics Analysis Reveals Hypoxia Patterns and Immunological Characteristics in Ovarian Cancer
Source: Front Immunol. 2022 Mar 28;13:868067. doi: 10.3389/fimmu.2022.868067 (PMC8995567; doi:10.3389/fimmu.2022.868067)
Supplement: Supplementary File 2 — DEGs in different hypoxia patterns. [file Table_2.xlsx]

## Sheet: Sheet1
id	logFC	AveExpr	t	P.Value	adj.P.Val	B
COL5A1	3.1027	3.09477	34.9531	1.7209e-150	1.86029e-146	333.259
SPARC	2.2153	7.45701	31.7301	1.95381e-133	1.05603e-129	294.161
COL1A1	2.93777	7.45912	30.9887	1.8788e-129	6.76995e-126	285.028
COL3A1	3.05051	5.59099	30.171	4.88614e-125	1.32048e-121	274.903
COL5A2	2.72442	2.69034	29.9709	5.92896e-124	1.28184e-120	272.417
AEBP1	2.64139	4.82372	29.1137	2.68429e-119	4.83619e-116	261.739
FBN1	2.36202	1.79967	29.0651	4.93886e-119	7.62701e-116	261.132
COL1A2	2.58201	5.46944	28.9475	2.15912e-118	2.91751e-115	259.662
COL6A3	2.30578	1.84813	28.4882	6.90435e-116	8.2929e-113	253.917
VCAN	2.66431	2.21735	28.3816	2.63829e-115	2.85199e-112	252.582
COL6A2	2.16126	4.56252	27.9207	8.72968e-113	8.5789e-110	246.802
MMP2	2.51431	3.2769	27.7699	5.83436e-112	5.25579e-109	244.91
ITGA11	2.46621	1.27943	27.2471	4.27488e-109	3.55472e-106	238.338
THBS2	3.16234	2.74972	26.9072	3.13077e-107	2.4174e-104	234.061
PDGFRB	1.98023	2.74907	26.855	6.0494e-107	4.3596e-104	233.404
ZNF469	2.0279	1.54719	26.4558	9.42026e-105	6.36456e-102	228.375
KCNE4	2.09859	0.71083	26.0688	1.26171e-102	8.02296e-100	223.496
EMILIN1	2.16363	3.29031	25.9289	7.41173e-102	4.45116e-99	221.732
CDH11	2.27531	1.12718	25.7482	7.30714e-101	4.15738e-98	219.452
SNAI2	1.7975	0.322505	25.5645	7.47297e-100	4.03914e-97	217.136
CLMP	2.10954	0.198522	25.4642	2.66166e-99	1.37012e-96	215.87
ADAMTS2	1.84212	0.230156	25.2501	4.00707e-98	1.96893e-95	213.169
ANTXR1	1.81622	2.57883	25.2434	4.36388e-98	2.02489e-95	213.084
PCOLCE	1.8806	3.86114	25.241	4.4956e-98	2.02489e-95	213.054
FAP	2.65575	1.33367	25.0542	4.79003e-97	2.07121e-94	210.697
COPZ2	1.87366	1.6433	24.9672	1.44135e-96	5.99268e-94	209.599
MMP14	1.78513	4.05757	24.9117	2.90913e-96	1.16473e-93	208.899
GLT8D2	2.11034	0.889017	24.8392	7.29068e-96	2.81472e-93	207.984
FN1	2.68154	4.26185	24.7921	1.32376e-95	4.93441e-93	207.39
ECM1	2.02108	1.93244	24.7757	1.62933e-95	5.87101e-93	207.183
COL11A1	3.78373	1.42322	24.6739	5.9132e-95	2.0154e-92	205.899
SERPINF1	2.3259	4.29985	24.6732	5.96602e-95	2.0154e-92	205.89
BGN	1.89063	4.31999	24.6313	1.0138e-94	3.32095e-92	205.361
RCN3	1.74729	2.94387	24.5725	2.13446e-94	6.78634e-92	204.62
COL6A1	2.01517	4.80344	24.5317	3.57704e-94	1.1048e-91	204.105
ACTA2	2.2687	4.95115	24.427	1.34678e-93	3.95697e-91	202.784
COL8A1	2.65182	1.72447	24.4265	1.35437e-93	3.95697e-91	202.779
COL16A1	1.79451	3.29164	23.9329	6.99086e-91	1.98872e-88	196.555
TGFB1I1	1.45774	1.72657	23.8945	1.13553e-90	3.14744e-88	196.072
WISP1	1.88714	0.023982	23.624	3.46923e-89	9.37559e-87	192.665
PDPN	2.12105	1.90132	23.5906	5.29653e-89	1.39648e-86	192.244
PLXDC1	1.41791	0.562837	23.5748	6.46125e-89	1.663e-86	192.046
LOXL2	1.60653	2.78842	23.5472	9.16645e-89	2.3044e-86	191.697
ANTXR2	1.37442	0.0324792	23.4663	2.54702e-88	6.25756e-86	190.679
ANGPTL2	1.63249	2.20265	23.4189	4.6306e-88	1.11237e-85	190.083
LOX	2.25319	1.03957	23.2812	2.63588e-87	6.19433e-85	188.351
MSRB3	1.57891	0.19134	23.2523	3.79576e-87	8.73024e-85	187.987
LUM	3.15967	3.21283	23.2388	4.50379e-87	1.01429e-84	187.817
CRISPLD2	1.86894	0.234926	23.2007	7.28093e-87	1.60626e-84	187.338
CD248	1.80816	2.86012	23.1868	8.68194e-87	1.87703e-84	187.163
CTSK	2.44169	4.18497	23.1213	1.98246e-86	4.20204e-84	186.34
OLFML2B	1.87246	1.45874	23.1163	2.1134e-86	4.39344e-84	186.277
INHBA	2.65349	1.14977	23.0782	3.41721e-86	6.96981e-84	185.798
C1QTNF6	1.56603	1.91642	23.0466	5.0873e-86	1.0184e-83	185.402
DCN	2.49667	4.77258	22.9436	1.86538e-85	3.66633e-83	184.107
NUAK1	1.66197	2.08685	22.8094	1.01233e-84	1.95416e-82	182.422
ITGA5	1.38129	1.72533	22.7899	1.29458e-84	2.45517e-82	182.177
OLFML1	1.41605	0.342322	22.6173	1.13869e-83	2.12228e-81	180.011
LZTS1	1.54761	0.57987	22.5777	1.87437e-83	3.43423e-81	179.514
MRVI1	1.65012	0.759085	22.4213	1.34224e-82	2.41826e-80	177.553
PTGIS	2.19639	0.784052	22.2017	2.11954e-81	3.7561e-79	174.804
FILIP1L	1.6431	1.75008	21.9832	3.29529e-80	5.74549e-78	172.07
GFPT2	1.85344	1.16085	21.9457	5.27227e-80	9.04654e-78	171.602
CCDC80	2.16792	1.98931	21.8583	1.57944e-79	2.66777e-77	170.509
TIMP3	2.10342	1.97102	21.825	2.39772e-79	3.98759e-77	170.093
LOXL1	1.56931	4.38044	21.8199	2.55542e-79	4.18548e-77	170.029
MMP11	2.9348	3.58215	21.808	2.96467e-79	4.78329e-77	169.881
DCHS1	1.51354	0.65132	21.7696	4.80023e-79	7.63095e-77	169.401
ZCCHC24	1.44971	1.50841	21.6859	1.36866e-78	2.14424e-76	168.357
HTRA3	2.04925	1.76051	21.632	2.68971e-78	4.15368e-76	167.684
COLEC12	1.75969	0.675447	21.5282	9.85651e-78	1.50069e-75	166.391
ISM1	2.16961	0.638172	21.5242	1.03569e-77	1.55498e-75	166.341
SRPX2	1.74065	1.84408	21.0255	5.2382e-75	7.75683e-73	160.139
CALD1	1.37305	2.84375	21.0125	6.16124e-75	9.00041e-73	159.977
RAB31	1.38067	3.32137	20.9907	8.08774e-75	1.16571e-72	159.706
CNRIP1	1.32534	0.603426	20.9817	9.04648e-75	1.28674e-72	159.594
FSTL1	1.52702	4.40583	20.9056	2.33238e-74	3.27442e-72	158.651
SPON2	1.5643	3.87688	20.8705	3.60889e-74	4.97219e-72	158.216
LAMB1	1.5275	3.07758	20.87	3.6337e-74	4.97219e-72	158.209
NID1	1.50841	0.485016	20.8607	4.07886e-74	5.51156e-72	158.094
HEPH	1.52044	0.712446	20.8193	6.82372e-74	9.10672e-72	157.582
PMP22	1.50838	3.65385	20.7623	1.38759e-73	1.82924e-71	156.875
SFRP2	3.8686	1.59939	20.7094	2.67593e-73	3.48516e-71	156.22
COL5A3	1.93206	0.160869	20.7006	2.98571e-73	3.84232e-71	156.111
POSTN	3.26432	0.392076	20.6715	4.28378e-73	5.44796e-71	155.752
FZD1	1.1911	1.11961	20.6015	1.02178e-72	1.28436e-70	154.886
NID2	1.67542	1.57566	20.5888	1.19725e-72	1.48762e-70	154.728
FAM198B	1.43292	1.92413	20.4448	7.13903e-72	8.76965e-70	152.949
SSC5D	1.43376	0.441373	20.3259	3.11344e-71	3.7816e-69	151.482
LRP1	1.31878	2.50928	20.1608	2.39868e-70	2.88108e-68	149.448
PALLD	1.40415	3.48124	20.1484	2.79687e-70	3.32243e-68	149.295
SRPX	1.64506	1.23387	20.0582	8.51436e-70	1.00044e-67	148.186
EDNRA	1.60052	0.0261534	19.9228	4.52132e-69	5.25543e-67	146.523
COL15A1	1.43781	0.645415	19.7837	2.50715e-68	2.88322e-66	144.817
COL4A1	1.266	3.27507	19.776	2.75895e-68	3.13939e-66	144.722
ACTG2	2.31527	2.49779	19.6987	7.13827e-68	8.03799e-66	143.775
FNDC1	2.34836	1.33136	19.6558	1.20805e-67	1.34629e-65	143.251
COL10A1	2.69362	2.19008	19.6517	1.27047e-67	1.40141e-65	143.201
THBS1	1.74046	2.56963	19.6368	1.52634e-67	1.66664e-65	143.018
LAMA4	1.13025	1.48203	19.5692	3.50001e-67	3.78351e-65	142.191
MMP19	1.33989	1.27636	19.5641	3.72542e-67	3.9873e-65	142.129
C1QTNF1	1.57671	0.629273	19.3606	4.51209e-66	4.78193e-64	139.645
AQP1	1.29902	3.26069	19.2379	2.02307e-65	2.12324e-63	138.151
IGFBP4	1.45068	4.34109	19.2288	2.26077e-65	2.3499e-63	138.04
PDLIM3	1.90621	0.895246	19.1448	6.30541e-65	6.49157e-63	137.018
SERPINE1	2.16368	1.201	19.0476	2.06386e-64	2.10474e-62	135.837
SPHK1	1.51988	1.51745	18.976	4.93432e-64	4.98505e-62	134.969
SH3PXD2B	1.04353	1.22758	18.9744	5.02837e-64	5.03303e-62	134.951
PMEPA1	1.5773	3.23937	18.8401	2.57575e-63	2.55448e-61	133.324
CTHRC1	1.99482	3.94137	18.7243	1.05049e-62	1.03235e-60	131.924
NEXN	1.32711	1.05754	18.5641	7.3174e-62	7.12622e-60	129.991
SEC23A	0.781602	1.7244	18.5597	7.72072e-62	7.45187e-60	129.937
TMEM204	1.00594	2.47595	18.5584	7.83775e-62	7.49788e-60	129.922
MARVELD1	1.18588	5.00931	18.5441	9.31783e-62	8.8356e-60	129.75
OLFML3	1.49951	2.89776	18.4953	1.68043e-61	1.57961e-59	129.163
HEG1	1.34046	1.58511	18.3455	1.02483e-60	9.55033e-59	127.362
TGFBI	1.51869	4.84518	18.3115	1.54514e-60	1.42761e-58	126.953
NKD2	1.55263	2.57151	18.2536	3.10112e-60	2.84094e-58	126.26
JAM3	1.29023	0.0522121	18.2397	3.66733e-60	3.33141e-58	126.093
SFRP4	2.68639	2.42293	18.2261	4.31983e-60	3.89144e-58	125.93
COL4A2	1.1901	5.68894	18.1937	6.37333e-60	5.69386e-58	125.542
RECK	0.87249	0.595173	18.1383	1.24021e-59	1.0989e-57	124.88
RCAN2	1.22269	1.52146	18.095	2.08784e-59	1.83492e-57	124.361
EHD2	1.3058	2.48133	18.0884	2.25844e-59	1.96885e-57	124.283
SEPT11	0.915323	1.9181	18.0402	4.02648e-59	3.4821e-57	123.707
SULF2	1.63227	3.62209	18.0226	4.97238e-59	4.26599e-57	123.497
TIMP2	1.1388	5.41152	17.9968	6.77643e-59	5.76797e-57	123.189
CXCL12	1.8971	1.41476	17.9142	1.82164e-58	1.53843e-56	122.204
SCARF2	1.14056	2.80959	17.7463	1.35527e-57	1.13569e-55	120.206
AOC3	1.6288	0.362422	17.659	3.83306e-57	3.18734e-55	119.171
CALB2	2.31246	0.670494	17.6493	4.30581e-57	3.55311e-55	119.055
CXCL14	2.84443	2.6664	17.638	4.92564e-57	4.0338e-55	118.921
MXRA8	1.88448	3.50539	17.6057	7.22712e-57	5.87407e-55	118.539
IFFO1	1.0678	1.67463	17.5539	1.33878e-56	1.08002e-54	117.925
MRGPRF	1.051	1.75494	17.4966	2.64353e-56	2.11678e-54	117.248
MRC2	1.19449	2.26809	17.464	3.8911e-56	3.09285e-54	116.863
ITGA1	0.957696	0.761521	17.3851	9.92193e-56	7.82891e-54	115.931
LMOD1	1.3063	0.745702	17.3599	1.33704e-55	1.04735e-53	115.634
TMEM158	1.64207	2.91408	17.3387	1.7181e-55	1.33616e-53	115.385
ISLR	1.7969	5.00649	17.3257	2.0032e-55	1.54676e-53	115.232
FSTL3	1.21976	1.42043	17.324	2.04522e-55	1.56801e-53	115.211
SMOC2	1.69143	3.415	17.32	2.14328e-55	1.63161e-53	115.165
SH3PXD2A	1.20123	1.83098	17.3107	2.39201e-55	1.80823e-53	115.055
GPC6	1.5452	0.205418	17.2821	3.35379e-55	2.51768e-53	114.719
MOXD1	1.81031	0.531043	17.2219	6.83198e-55	5.09336e-53	114.01
PAPSS2	1.22167	0.929669	17.2055	8.2951e-55	6.14178e-53	113.817
RGS16	1.45501	2.72513	17.1918	9.74788e-55	7.16834e-53	113.657
FBLN2	1.95562	2.14015	17.1422	1.74801e-54	1.27676e-52	113.075
HSPA12B	1.13999	0.730314	17.0471	5.35947e-54	3.88831e-52	111.96
TSHZ3	1.27278	0.893491	16.9737	1.26986e-53	9.15146e-52	111.101
PODNL1	1.66456	0.650494	16.9671	1.37223e-53	9.82372e-52	111.024
HTRA1	1.32942	6.24234	16.9397	1.89138e-53	1.34512e-51	110.705
F2R	1.23381	1.12392	16.8641	4.58806e-53	3.24163e-51	109.822
CILP2	1.36015	0.869392	16.8308	6.78309e-53	4.76137e-51	109.433
BMP4	1.54879	0.379095	16.807	8.95379e-53	6.24455e-51	109.157
TWIST2	1.70987	0.342164	16.795	1.0302e-52	7.13877e-51	109.017
FKBP7	1.01127	2.03519	16.7474	1.79821e-52	1.23813e-50	108.463
SERPINH1	0.86296	5.09808	16.7406	1.94725e-52	1.33227e-50	108.384
ROBO4	0.86335	0.609819	16.6517	5.49274e-52	3.73437e-50	107.351
CERCAM	1.15683	1.39963	16.6369	6.52419e-52	4.40791e-50	107.18
TAGLN	1.64514	4.64245	16.5701	1.4216e-51	9.54503e-50	106.405
PLAU	1.73316	4.0826	16.5303	2.25701e-51	1.50607e-49	105.945
KDELC1	1.02055	0.840907	16.5231	2.4551e-51	1.6282e-49	105.861
CNN2	1.20337	4.11205	16.5083	2.91301e-51	1.9201e-49	105.691
MFAP4	2.3641	3.65563	16.4976	3.30048e-51	2.16232e-49	105.567
GAS7	1.08319	0.120752	16.4499	5.74348e-51	3.74018e-49	105.015
ADAMTSL2	1.03995	0.146656	16.432	7.06935e-51	4.57603e-49	104.808
NBL1	1.31307	2.78968	16.4288	7.32948e-51	4.71617e-49	104.772
F13A1	1.65052	2.10258	16.3945	1.09138e-50	6.98095e-49	104.376
DAB2	1.04801	2.44625	16.3451	1.93376e-50	1.22964e-48	103.807
CMTM3	0.840951	3.43528	16.325	2.4406e-50	1.54286e-48	103.575
DDR2	1.233	0.609921	16.2853	3.86168e-50	2.42702e-48	103.119
ADAMTS14	1.18848	0.176005	16.2107	9.13575e-50	5.70853e-48	102.262
GALNT10	0.854115	0.320648	16.1688	1.47982e-49	9.19357e-48	101.782
BMP1	0.885771	1.68207	16.1016	3.20799e-49	1.98162e-47	101.012
STARD8	0.781669	0.00529745	16.0067	9.54784e-49	5.86433e-47	99.9262
PTGIR	0.840971	0.161736	15.999	1.04234e-48	6.36594e-47	99.8389
VCAM1	1.65555	0.928093	15.9805	1.28916e-48	7.82913e-47	99.6274
GJB2	2.25905	1.64058	15.9682	1.48397e-48	8.96185e-47	99.4874
CYR61	1.52164	5.14225	15.9412	2.02206e-48	1.21436e-46	99.1795
PCDH12	0.903362	0.208398	15.9339	2.19945e-48	1.31359e-46	99.0958
COL12A1	1.62838	2.7544	15.8919	3.55561e-48	2.11188e-46	98.6179
HLX	0.80568	0.110374	15.883	3.93449e-48	2.32414e-46	98.5171
TCF4	0.874215	1.26328	15.8699	4.57375e-48	2.68708e-46	98.3673
GLIPR1	0.97957	0.860559	15.7642	1.52719e-47	8.92372e-46	97.1676
ENPP1	1.32545	0.230293	15.7381	2.05756e-47	1.19582e-45	96.871
CNN1	1.62605	2.31708	15.6852	3.75463e-47	2.17046e-45	96.2725
FKBP14	0.807823	1.06302	15.6635	4.80897e-47	2.76516e-45	96.0263
HEYL	1.18919	1.79132	15.6484	5.70763e-47	3.26453e-45	95.8558
AXL	1.00457	2.60904	15.5654	1.46424e-46	8.33078e-45	94.9184
FHL3	0.758583	2.50117	15.5502	1.73884e-46	9.84131e-45	94.7474
ESAM	0.782643	1.51164	15.5452	1.8413e-46	1.03669e-44	94.6905
GEM	1.28228	0.0654947	15.5018	3.00959e-46	1.68568e-44	94.2016
PXDN	1.3502	3.40025	15.4698	4.31987e-46	2.4071e-44	93.8421
CHST11	1.03468	1.25645	15.4639	4.61613e-46	2.55899e-44	93.7761
COMP	2.55845	2.29663	15.3277	2.14575e-45	1.18345e-43	92.2474
LATS2	0.805899	1.7366	15.3217	2.29505e-45	1.25937e-43	92.1805
GRK5	0.865071	0.326967	15.2823	3.5767e-45	1.95274e-43	91.7391
LTBP2	1.14103	2.65047	15.2491	5.19059e-45	2.81961e-43	91.3686
CTGF	1.52865	4.64294	15.226	6.72787e-45	3.63641e-43	91.1106
CD93	0.919534	1.12379	15.1727	1.22287e-44	6.57673e-43	90.5162
GPR4	0.797007	0.0176038	15.1501	1.5761e-44	8.43446e-43	90.2638
MEG3	1.4268	0.35504	15.022	6.59186e-44	3.51025e-42	88.8404
GLI3	1.21229	1.88763	14.9645	1.25195e-43	6.63412e-42	88.2024
CHSY1	0.770265	3.58149	14.9468	1.52437e-43	8.03825e-42	88.0065
RHOBTB3	1.31085	0.226301	14.9314	1.80918e-43	9.49381e-42	87.8362
CREB3L1	1.21986	2.71117	14.9292	1.85375e-43	9.6807e-42	87.812
GGT5	1.04879	0.856818	14.8688	3.62585e-43	1.8844e-41	87.1447
ACVRL1	0.861446	0.839957	14.844	4.77725e-43	2.47091e-41	86.8704
MAFB	1.03263	4.03746	14.8321	5.45058e-43	2.80575e-41	86.7392
RUNX1	1.17959	1.73854	14.8158	6.52468e-43	3.34274e-41	86.5604
CYTH3	0.788098	1.13831	14.8083	7.09017e-43	3.61532e-41	86.4777
SLC12A8	1.00982	1.06433	14.7958	8.14168e-43	4.11269e-41	86.3401
SNAI1	1.09746	1.31567	14.7881	8.86755e-43	4.45852e-41	86.2552
MXRA5	1.43685	3.26199	14.7708	1.07381e-42	5.37402e-41	86.0648
BASP1	1.39305	3.7905	14.7085	2.13903e-42	1.06557e-40	85.3795
LIMA1	0.85738	2.80664	14.6964	2.44441e-42	1.21211e-40	85.2467
ENG	0.827408	3.42247	14.6227	5.50901e-42	2.71929e-40	84.4386
TSPAN18	1.21879	0.649056	14.6186	5.75917e-42	2.82985e-40	84.3945
FIBIN	1.28255	1.2383	14.5853	8.31464e-42	4.06703e-40	84.0293
CILP	1.83539	1.86892	14.5772	9.08042e-42	4.42159e-40	83.9416
VIM	0.982982	7.40844	14.543	1.32261e-41	6.41141e-40	83.5676
PDGFD	1.16175	0.0611611	14.5116	1.86744e-41	9.01206e-40	83.2246
NT5E	1.47401	0.353841	14.3838	7.55896e-41	3.63166e-39	81.8343
DSE	0.844073	1.71242	14.3729	8.52071e-41	4.07561e-39	81.7152
PPP1R18	0.829516	3.21322	14.305	1.78608e-40	8.50552e-39	80.9793
TMEM45A	1.13904	1.40366	14.2747	2.48349e-40	1.17748e-38	80.6515
ID3	1.04902	3.14741	14.1949	5.90676e-40	2.7883e-38	79.79
ADRA2A	1.53846	0.871377	14.1909	6.17102e-40	2.90038e-38	79.7465
KLF2	1.04343	2.32691	14.1571	8.90309e-40	4.16634e-38	79.3821
THY1	1.23823	4.93498	14.1376	1.09952e-39	5.12319e-38	79.1723
CHPF	0.842078	3.40974	14.1234	1.28202e-39	5.9479e-38	79.0196
SYDE1	0.847089	1.05984	14.1148	1.40737e-39	6.50158e-38	78.9268
SULF1	1.90094	3.46662	14.1131	1.43339e-39	6.59361e-38	78.9086
THBD	1.0703	1.59445	14.0875	1.88899e-39	8.65254e-38	78.6342
FBLN1	1.2782	2.81623	14.0409	3.12677e-39	1.42618e-37	78.1332
TUBB6	0.824195	4.52743	14.0183	3.98912e-39	1.81186e-37	77.8911
SH2D3C	0.676366	0.34194	13.984	5.77161e-39	2.61051e-37	77.5238
MAP1A	0.943543	0.262622	13.9722	6.55343e-39	2.95177e-37	77.3976
ELN	1.34366	0.724552	13.9674	6.8969e-39	3.09359e-37	77.3468
SFXN3	0.759939	1.62013	13.9265	1.07051e-38	4.78189e-37	76.9097
FAM19A5	1.50991	0.111889	13.9114	1.25953e-38	5.60308e-37	76.7481
TNFSF4	1.0875	0.169324	13.8824	1.71845e-38	7.61329e-37	76.4392
KIFC3	0.766882	0.868585	13.8419	2.65128e-38	1.16981e-36	76.0082
PKD2	0.672391	1.32605	13.826	3.14374e-38	1.38146e-36	75.8389
UNC5B	1.08065	3.93478	13.8137	3.58823e-38	1.5704e-36	75.7074
SEPT8	0.739506	1.4184	13.8123	3.64225e-38	1.58761e-36	75.6925
B3GNT9	0.832186	1.63269	13.795	4.38127e-38	1.90207e-36	75.5089
NAV1	0.910921	0.449789	13.7513	6.98195e-38	3.019e-36	75.0457
MAP4K4	0.73454	1.7983	13.7074	1.11498e-37	4.80196e-36	74.5805
IGFBP6	1.22243	2.24126	13.6825	1.45376e-37	6.23619e-36	74.3168
SLIT3	1.16134	1.49523	13.6384	2.32283e-37	9.92484e-36	73.851
PCSK5	0.996208	0.604121	13.6242	2.70245e-37	1.15014e-35	73.7005
PDLIM7	0.732292	2.71292	13.6063	3.26609e-37	1.38457e-35	73.5123
PHLDB1	0.781895	1.46773	13.5876	3.98252e-37	1.68168e-35	73.3151
PRKD1	0.916704	0.571376	13.531	7.24963e-37	3.04936e-35	72.7198
APBB2	0.722263	1.22982	13.5181	8.31554e-37	3.48415e-35	72.5835
HSPG2	1.0673	2.07059	13.5119	8.87786e-37	3.70539e-35	72.5184
ROR2	1.16539	0.526315	13.4934	1.07896e-36	4.48596e-35	72.3246
TGFB1	0.951664	2.55118	13.4916	1.10025e-36	4.55698e-35	72.3052
MMP23B	1.03911	1.00086	13.4618	1.50554e-36	6.20576e-35	71.9936
PROCR	0.906152	2.2761	13.4616	1.50982e-36	6.20576e-35	71.9907
TNFAIP6	1.35966	0.54609	13.4227	2.27438e-36	9.3129e-35	71.5836
SEC24D	0.701822	0.728967	13.385	3.38113e-36	1.37925e-34	71.1896
DYSF	0.721382	0.851068	13.3757	3.72897e-36	1.51542e-34	71.0922
COL8A2	1.32578	2.10037	13.3393	5.46427e-36	2.21231e-34	70.7126
MDFI	1.49121	2.29213	13.3272	6.2017e-36	2.50151e-34	70.5868
PARVA	0.608076	3.03612	13.2801	1.01595e-35	4.08268e-34	70.0963
LGALS1	0.953185	7.50861	13.2716	1.11026e-35	4.44514e-34	70.0081
MIR22HG	0.805841	1.33658	13.2573	1.29056e-35	5.14794e-34	69.8586
MARCKS	0.790064	5.28627	13.2431	1.49613e-35	5.94602e-34	69.7117
CDH5	0.746836	0.0312458	13.235	1.62956e-35	6.45258e-34	69.6268
C11orf96	1.34304	3.38472	13.2116	2.0797e-35	8.20495e-34	69.3845
TPM1	0.70821	3.46911	13.2102	2.11044e-35	8.29596e-34	69.3699
TRAM2	0.685185	1.79485	13.1627	3.4619e-35	1.35591e-33	68.8782
CSGALNACT2	0.593823	0.943093	13.1444	4.19105e-35	1.63557e-33	68.6883
PLS3	1.02219	2.17767	13.1287	4.93255e-35	1.91802e-33	68.5264
VASH1	0.747539	1.49897	13.1095	6.02484e-35	2.33436e-33	68.3277
C1QTNF3	1.11092	0.512357	13.0813	8.06832e-35	3.11495e-33	68.0375
PDGFRL	1.14994	2.33456	13.0591	1.01673e-34	3.91132e-33	67.8078
ETS1	0.749692	0.386672	13.0525	1.08778e-34	4.16984e-33	67.7407
FBLIM1	0.850963	2.51799	13.0143	1.61723e-34	6.17748e-33	67.3467
SMTN	0.74893	1.73468	13.0122	1.65126e-34	6.28527e-33	67.326
SDC1	1.30119	2.88127	12.937	3.59206e-34	1.35736e-32	66.554
AFAP1	0.772812	1.07259	12.9367	3.60371e-34	1.35736e-32	66.5507
ANXA6	0.789086	3.3941	12.9346	3.68303e-34	1.38242e-32	66.5291
OSBPL5	0.69638	2.3335	12.9055	4.96838e-34	1.85841e-32	66.2318
ZMAT3	0.668308	0.383195	12.9038	5.05704e-34	1.88505e-32	66.2142
CHN1	0.952846	2.11349	12.8942	5.58333e-34	2.07408e-32	66.1158
BDKRB2	0.924446	0.214105	12.884	6.20136e-34	2.29578e-32	66.0116
ACTN1	0.602636	4.9476	12.8418	9.57117e-34	3.53121e-32	65.5805
WIPI1	0.690733	2.67744	12.8062	1.37914e-33	5.07092e-32	65.2176
GPC1	0.906765	4.13027	12.8044	1.40521e-33	5.14927e-32	65.199
FLNC	1.32881	0.559048	12.8001	1.46882e-33	5.36416e-32	65.1551
CPZ	1.12837	0.643008	12.7667	2.06606e-33	7.51989e-32	64.8162
TGFBR2	0.783732	2.79786	12.7639	2.12698e-33	7.71564e-32	64.7873
CHST15	1.01192	2.66166	12.7544	2.34321e-33	8.47159e-32	64.6912
DPYSL3	1.20354	4.43661	12.7484	2.4938e-33	8.986e-32	64.6293
PLXND1	0.848114	2.79642	12.7479	2.50425e-33	8.99367e-32	64.6251
FSCN1	1.04407	2.87139	12.7191	3.36337e-33	1.20391e-31	64.3322
COX7A1	0.922584	1.93556	12.6737	5.3429e-33	1.90616e-31	63.8725
BCAR1	0.636097	2.73814	12.6654	5.81286e-33	2.06701e-31	63.7888
PRICKLE2	0.776963	0.0867829	12.6451	7.14956e-33	2.53399e-31	63.5832
SPARCL1	0.967893	4.17478	12.6384	7.6589e-33	2.70564e-31	63.5149
SEMA3C	1.00293	1.74959	12.6313	8.2301e-33	2.89796e-31	63.4435
RAI14	0.838152	2.52206	12.6026	1.10173e-32	3.8668e-31	63.1538
FNDC4	0.923726	1.05803	12.5919	1.22759e-32	4.29456e-31	63.0464
RASSF2	0.713774	1.19929	12.5811	1.37046e-32	4.77894e-31	62.9371
MYO1B	0.85696	0.243933	12.5768	1.43127e-32	4.97494e-31	62.8939
PRICKLE1	1.07475	0.91852	12.5675	1.57341e-32	5.45145e-31	62.7999
GPX8	0.796619	3.00172	12.5492	1.89306e-32	6.53801e-31	62.6162
TUBB2A	0.826733	3.04411	12.521	2.51914e-32	8.67259e-31	62.3325
MICAL2	0.830981	0.708404	12.5127	2.74025e-32	9.40385e-31	62.249
LRRC17	1.16131	0.290253	12.5027	3.03292e-32	1.03753e-30	62.1482
PLVAP	1.14957	1.94029	12.481	3.77602e-32	1.28766e-30	61.9306
CNTNAP1	0.640912	0.0357007	12.43	6.31262e-32	2.1459e-30	61.4203
EFEMP1	1.58235	2.79555	12.3998	8.5608e-32	2.90101e-30	61.1179
CFH	1.1872	2.14582	12.3804	1.03988e-31	3.51285e-30	60.9247
ELK3	0.69899	1.98645	12.3729	1.12201e-31	3.77849e-30	60.8493
MAF	0.909084	1.21865	12.3699	1.15647e-31	3.88244e-30	60.8192
MAPRE2	0.656824	0.353044	12.3613	1.25997e-31	4.21681e-30	60.7341
ITGB1	0.74314	4.90992	12.3221	1.8671e-31	6.22942e-30	60.3436
CTIF	0.718803	1.59818	12.2795	2.8601e-31	9.51314e-30	59.9202
KCTD17	0.637604	1.15735	12.2788	2.88176e-31	9.55579e-30	59.9127
GADD45B	0.957591	3.51015	12.261	3.44111e-31	1.13757e-29	59.7366
KDELR3	0.908257	2.85158	12.2595	3.49424e-31	1.15161e-29	59.7214
FBXL7	0.971053	0.742233	12.2472	3.94978e-31	1.29385e-29	59.5998
IGFBP7	0.796528	7.30231	12.2089	5.78834e-31	1.89039e-29	59.2204
NCOR2	0.71836	5.57101	12.1922	6.83763e-31	2.21966e-29	59.055
GAS1	1.25791	3.77718	12.1907	6.93895e-31	2.24581e-29	59.0404
CSPG4	0.905677	0.808099	12.1872	7.18717e-31	2.3192e-29	59.0055
PECAM1	0.798313	2.4965	12.1749	8.12131e-31	2.60508e-29	58.8842
SIPA1L2	0.824043	1.58727	12.167	8.78604e-31	2.80997e-29	58.8061
TTYH3	0.79835	3.33628	12.1572	9.69012e-31	3.08998e-29	58.7089
APCDD1	0.962298	3.08111	12.1562	9.78464e-31	3.11094e-29	58.6992
HOPX	1.01212	1.17234	12.1063	1.6062e-30	5.09181e-29	58.2072
SDC2	1.12663	1.94717	12.1005	1.69979e-30	5.37273e-29	58.151
SH3D19	0.683849	1.87738	12.0643	2.43459e-30	7.67287e-29	57.7944
STX2	0.724886	0.759348	12.039	3.12538e-30	9.82132e-29	57.5465
MFAP2	1.53615	3.62571	12.0372	3.18192e-30	9.97002e-29	57.5287
RAB11FIP5	0.656222	2.4591	12.0186	3.82209e-30	1.19069e-28	57.3467
EFEMP2	0.794866	4.00506	12.0141	3.99801e-30	1.24191e-28	57.3021
RAMP3	0.81521	0.267653	11.9871	5.2173e-30	1.61602e-28	57.0379
PRDM1	0.876983	0.0316073	11.9645	6.51664e-30	2.01271e-28	56.8172
SLC12A4	0.624262	2.04726	11.9192	1.01703e-29	3.13222e-28	56.3754
ECSCR	0.684447	0.345477	11.906	1.15756e-29	3.54482e-28	56.247
PGF	0.710788	0.176065	11.8579	1.85549e-29	5.66604e-28	55.7787
EGR2	1.23123	1.5622	11.816	2.79437e-29	8.46138e-28	55.3724
PLOD1	0.643552	4.56021	11.7984	3.31976e-29	1.00242e-27	55.2015
WIPF1	0.771149	1.20159	11.7602	4.8151e-29	1.44587e-27	54.8325
FLI1	0.673468	0.396744	11.7587	4.8866e-29	1.46327e-27	54.8178
RUSC2	0.617376	2.20419	11.7378	5.99044e-29	1.78886e-27	54.6158
MFAP5	1.79318	1.99883	11.7233	6.89621e-29	2.05367e-27	54.476
JAM2	0.948185	0.134717	11.7208	7.06634e-29	2.09855e-27	54.4519
TRIL	0.961522	0.946716	11.6943	9.1358e-29	2.7057e-27	54.197
MYLK	0.840615	2.93442	11.6935	9.21306e-29	2.72112e-27	54.1887
TBC1D2B	0.666964	1.25026	11.6792	1.05772e-28	3.11552e-27	54.0517
PSD3	0.702247	0.0474432	11.666	1.20282e-28	3.53329e-27	53.9241
GXYLT2	0.926145	2.05092	11.6655	1.20884e-28	3.54134e-27	53.9192
RASL12	0.709738	0.16735	11.633	1.65581e-28	4.81999e-27	53.607
MRAS	0.78631	2.00816	11.6328	1.65868e-28	4.81999e-27	53.6053
ACSL1	0.755336	1.81053	11.6269	1.75523e-28	5.08686e-27	53.5492
RGS5	0.760344	1.54674	11.6254	1.78133e-28	5.14872e-27	53.5345
PLK2	0.933509	3.00557	11.6204	1.86952e-28	5.38921e-27	53.4866
NES	0.861543	2.31277	11.5994	2.28953e-28	6.56495e-27	53.2855
MAPK11	0.664886	1.4285	11.5813	2.72557e-28	7.79455e-27	53.1126
C1R	0.922137	5.01938	11.5543	3.536e-28	1.00855e-26	52.8543
ENTPD7	0.699354	0.155135	11.5302	4.45816e-28	1.26823e-26	52.6244
RARRES2	1.13807	5.06459	11.5266	4.61646e-28	1.30981e-26	52.5898
DCBLD1	0.608219	0.199364	11.4815	7.12112e-28	2.00553e-26	52.1599
GOLIM4	0.710174	1.88543	11.4814	7.12419e-28	2.00553e-26	52.1594
GBGT1	0.623474	0.432963	11.4578	8.93645e-28	2.50917e-26	51.9346
ADAMTS5	0.979033	0.91741	11.4341	1.12105e-27	3.13953e-26	51.7098
CD99	0.706567	4.94207	11.4183	1.3039e-27	3.63278e-26	51.5599
ABR	0.80113	2.67076	11.3627	2.21709e-27	6.14531e-26	51.0334
PDGFB	0.645905	1.52091	11.3341	2.90965e-27	8.02381e-26	50.7638
EMP3	0.777343	3.15834	11.3298	3.03152e-27	8.33862e-26	50.7231
SLIT2	0.965385	1.52926	11.3275	3.09713e-27	8.49744e-26	50.7019
FHOD3	0.999622	0.152001	11.3271	3.11109e-27	8.51414e-26	50.6974
MCAM	0.749565	2.97983	11.3217	3.27483e-27	8.93963e-26	50.6465
IFFO2	0.748158	1.33187	11.3098	3.66427e-27	9.97753e-26	50.5351
EIF5A2	0.733605	0.218621	11.2937	4.26895e-27	1.15948e-25	50.3836
DIP2C	0.746192	1.27301	11.2739	5.15157e-27	1.3957e-25	50.1973
PLXNA1	0.685385	2.47346	11.2301	7.79822e-27	2.10221e-25	49.7861
LUZP1	0.640148	0.694478	11.2046	9.92843e-27	2.66981e-25	49.5467
STK10	0.597885	1.86304	11.2029	1.00819e-26	2.70436e-25	49.5314
TSPAN5	0.773187	0.971305	11.1785	1.27004e-26	3.38991e-25	49.3025
ZHX3	0.602092	1.30118	11.1533	1.60961e-26	4.28567e-25	49.0676
MYH11	1.35693	0.995914	11.1517	1.63432e-26	4.34079e-25	49.0525
EVC	0.703393	0.864783	11.1349	1.91348e-26	5.06978e-25	48.8961
C1S	1.06877	5.44754	11.1016	2.61609e-26	6.9144e-25	48.586
SLC2A3	1.03055	0.61195	11.0801	3.20139e-26	8.44073e-25	48.3858
PLAUR	0.822865	2.71209	11.072	3.45167e-26	9.07848e-25	48.3112
IGF1	1.03288	0.184347	11.0152	5.87316e-26	1.53726e-24	47.7843
WNT4	1.05161	0.244743	11.0111	6.10066e-26	1.59295e-24	47.7466
CLEC2B	0.889973	1.52802	11.0074	6.3155e-26	1.64507e-24	47.7123
SAMD4A	0.613964	0.151745	10.9892	7.48617e-26	1.94533e-24	47.5437
ELL2	0.688125	0.239663	10.9767	8.40902e-26	2.17989e-24	47.4285
RCAN1	0.73133	1.43481	10.9707	8.89022e-26	2.29912e-24	47.3733
TIE1	0.672414	0.362448	10.9665	9.24939e-26	2.3863e-24	47.334
FAM78A	0.670784	0.504243	10.9629	9.56084e-26	2.46078e-24	47.3012
GAL3ST4	0.772566	0.529408	10.9033	1.66267e-25	4.25913e-24	46.7527
TPM2	0.79637	5.08029	10.8721	2.22034e-25	5.67421e-24	46.4661
TRPV2	0.679603	2.06621	10.855	2.6002e-25	6.61368e-24	46.3095
GJA1	1.03618	2.10826	10.8456	2.83669e-25	7.16463e-24	46.2232
SMPD1	0.591769	2.67295	10.8435	2.89106e-25	7.28494e-24	46.2044
FOLR2	0.870071	2.14205	10.827	3.36677e-25	8.46389e-24	46.0535
NR2F1	1.09682	2.42486	10.8253	3.42062e-25	8.57933e-24	46.0377
FAT1	0.895316	2.03638	10.8204	3.57922e-25	8.95633e-24	45.9928
NRP1	0.660022	0.863038	10.8144	3.78415e-25	9.44728e-24	45.9376
PIEZO1	0.866689	2.23813	10.7955	4.50017e-25	1.1209e-23	45.7659
LIX1L	0.614652	1.12222	10.7655	5.93492e-25	1.47486e-23	45.4916
NDN	1.20419	2.06855	10.7556	6.50081e-25	1.6081e-23	45.4014
CLIP2	0.760252	1.67902	10.7552	6.52106e-25	1.60942e-23	45.3983
ITGB5	0.709859	4.82989	10.7236	8.71672e-25	2.14642e-23	45.1107
SHANK3	0.620714	1.85857	10.7183	9.15009e-25	2.24801e-23	45.0627
FLNA	0.740354	5.33065	10.6756	1.35223e-24	3.30716e-23	44.6756
FKBP10	0.693826	5.50109	10.6505	1.70026e-24	4.1396e-23	44.4487
EGFL7	0.761997	2.30708	10.6412	1.85087e-24	4.49616e-23	44.3646
CKAP4	0.625332	4.52283	10.6404	1.86472e-24	4.51964e-23	44.3572
GRASP	0.729235	2.55682	10.626	2.12607e-24	5.11867e-23	44.2273
TMEM176B	1.09564	3.6133	10.5756	3.36291e-24	8.04272e-23	43.773
SKI	0.608921	3.11112	10.5479	4.32457e-24	1.03198e-22	43.5238
SORBS1	0.72295	0.0313883	10.5352	4.85277e-24	1.15547e-22	43.4097
RAMP2	0.764727	0.212965	10.5276	5.19549e-24	1.23299e-22	43.3421
HOXA3	1.09262	1.8824	10.5275	5.20115e-24	1.23299e-22	43.341
ZNF521	1.19155	0.663441	10.5189	5.6226e-24	1.32998e-22	43.2638
COL14A1	1.04468	0.229274	10.5088	6.15853e-24	1.45358e-22	43.1736
TMEM176A	1.08357	2.82945	10.4816	7.87855e-24	1.85549e-22	42.9296
MYADM	0.62961	3.56529	10.4785	8.10118e-24	1.90378e-22	42.902
DKK3	0.761968	1.11711	10.4252	1.30939e-23	3.05713e-22	42.4264
MICAL1	0.669771	1.69376	10.403	1.59797e-23	3.72285e-22	42.2292
S1PR1	0.690586	0.228009	10.3944	1.72666e-23	4.01402e-22	42.1525
ERRFI1	0.810634	2.26427	10.3903	1.79072e-23	4.15401e-22	42.1164
LXN	0.698721	3.49652	10.3717	2.11542e-23	4.88626e-22	41.9513
EFS	1.21828	2.37068	10.3631	2.2849e-23	5.26648e-22	41.875
SORBS3	0.648567	3.27155	10.3261	3.18248e-23	7.30416e-22	41.5469
CDKN1A	0.813286	2.52004	10.2846	4.60854e-23	1.04881e-21	41.1802
MYL9	0.765835	5.51261	10.2781	4.88298e-23	1.10893e-21	41.123
AMOTL1	0.789021	0.258425	10.2387	6.92737e-23	1.56336e-21	40.7767
GALNT1	0.606898	2.91232	10.2234	7.9356e-23	1.78716e-21	40.6421
GNG11	0.722949	2.53623	10.2021	9.58609e-23	2.15438e-21	40.455
MEF2C	0.590166	0.759014	10.1972	1.00113e-22	2.24527e-21	40.4121
MLLT11	0.802542	1.38277	10.1508	1.50876e-22	3.3559e-21	40.006
ATP8B2	0.690294	1.23345	10.1499	1.52019e-22	3.37439e-21	39.9985
PPM1F	0.628242	0.605102	10.144	1.60221e-22	3.54917e-21	39.9465
FAM20C	0.857595	3.92328	10.1363	1.71504e-22	3.78358e-21	39.8791
NOTCH1	0.826572	1.2505	10.1184	2.00758e-22	4.40201e-21	39.7232
ENC1	0.872011	2.81015	10.082	2.76559e-22	6.0396e-21	39.4061
SPSB1	0.599548	3.32509	10.0557	3.48328e-22	7.59158e-21	39.1777
DMPK	0.60654	2.27086	10.0167	4.89862e-22	1.06334e-20	38.8402
NNMT	1.4539	4.81871	9.9791	6.80359e-22	1.45926e-20	38.5151
HOMER3	0.598821	4.25807	9.97368	7.1325e-22	1.52678e-20	38.4684
EMP1	0.864936	3.71178	9.92692	1.07138e-21	2.27537e-20	38.0657
DZIP1	0.760364	0.89491	9.91372	1.20157e-21	2.54685e-20	37.9522
VEGFC	0.760071	1.56335	9.90882	1.25377e-21	2.64711e-20	37.9102
ADAM33	0.89033	0.416902	9.87968	1.6139e-21	3.38105e-20	37.6603
ZMYND12	-0.751488	1.11251	-9.8755	1.6733e-21	3.49197e-20	37.6245
RHOBTB1	0.665795	1.63151	9.86151	1.88867e-21	3.92626e-20	37.5047
SLC22A17	0.805492	1.18054	9.8598	1.91678e-21	3.97704e-20	37.4901
HOXA5	1.45007	0.180035	9.85946	1.92247e-21	3.9812e-20	37.4872
CFD	0.968184	2.99462	9.8494	2.09695e-21	4.33423e-20	37.4012
VSIG4	0.97657	3.6969	9.81579	2.80241e-21	5.78131e-20	37.1143
ADAMTS7	0.645672	0.493148	9.80446	3.08981e-21	6.36206e-20	37.0177
RGS2	0.986395	2.9112	9.79934	3.22907e-21	6.63617e-20	36.9741
KLF10	0.639589	2.9251	9.78172	3.75737e-21	7.67811e-20	36.8242
PBX3	0.64971	1.47734	9.76776	4.23593e-21	8.6397e-20	36.7056
KANK2	0.594744	3.02494	9.71396	6.7173e-21	1.36237e-19	36.2495
SLCO2B1	0.854505	1.59185	9.70476	7.26737e-21	1.47117e-19	36.1716
FBLN5	0.837022	2.28287	9.68135	8.87498e-21	1.79324e-19	35.9739
CMKLR1	0.737903	0.511695	9.66553	1.0157e-20	2.04845e-19	35.8405
CD302	0.596819	0.000241359	9.66441	1.02547e-20	2.06431e-19	35.831
PIM1	0.714738	3.64643	9.65834	1.07989e-20	2.16179e-19	35.7798
DAAM2	0.822274	1.41748	9.62251	1.46459e-20	2.92107e-19	35.4785
CD163	0.923723	2.92523	9.57048	2.27658e-20	4.50729e-19	35.0423
C16orf45	0.807639	1.36472	9.56388	2.40736e-20	4.74882e-19	34.987
SFRP1	1.32103	1.33142	9.52659	3.29833e-20	6.49452e-19	34.6756
KCNJ8	0.771533	0.883253	9.51754	3.55979e-20	6.9966e-19	34.6002
BNC2	0.802242	0.300431	9.50254	4.03891e-20	7.92388e-19	34.4754
ADAMTS9	0.862424	0.116535	9.49977	4.13417e-20	8.09609e-19	34.4523
NRP2	0.83671	0.792664	9.47853	4.94273e-20	9.66202e-19	34.2757
VDR	0.791075	2.20258	9.43835	6.92338e-20	1.34607e-18	33.9425
ID1	1.02071	4.10696	9.43198	7.30284e-20	1.4173e-18	33.8898
TGM2	0.935852	2.60911	9.41841	8.18131e-20	1.57929e-18	33.7775
PLCG1	0.589272	1.98658	9.35962	1.33601e-19	2.54857e-18	33.2927
CBX6	0.607585	2.34426	9.35955	1.33676e-19	2.54857e-18	33.2921
FPR1	0.838521	1.48824	9.33295	1.66768e-19	3.16274e-18	33.0735
PLEKHG2	0.749059	2.88403	9.32028	1.85272e-19	3.50139e-18	32.9695
FZD2	0.88363	2.75058	9.29619	2.26215e-19	4.26025e-18	32.7722
PHLDA1	0.77242	0.961292	9.29058	2.36982e-19	4.45526e-18	32.7262
DES	1.26895	1.43282	9.25425	3.19979e-19	5.96375e-18	32.4295
CCL21	1.23789	0.128512	9.2356	3.73208e-19	6.92004e-18	32.2774
TSKU	0.752847	3.01829	9.23184	3.84947e-19	7.12547e-18	32.2468
CLDN5	0.696378	1.28189	9.21479	4.42972e-19	8.17155e-18	32.1081
SALL4	0.946075	1.058	9.18382	5.71324e-19	1.04678e-17	31.8567
CDK14	0.653849	1.55825	9.16291	6.78238e-19	1.2343e-17	31.6872
CLEC3B	0.675057	1.00834	9.09806	1.15221e-18	2.06557e-17	31.1637
MYH10	0.634428	2.30504	9.07362	1.40586e-18	2.50781e-17	30.9671
NLRP3	0.58648	0.248245	9.05249	1.66925e-18	2.96298e-17	30.7975
NLGN2	0.598828	2.79947	9.0453	1.76955e-18	3.13588e-17	30.7399
FZD7	0.761029	2.58571	9.04044	1.8407e-18	3.25662e-17	30.7009
EPHB2	0.652968	1.77401	9.01333	2.29298e-18	4.02388e-17	30.4839
PPP1R3C	0.825263	0.342339	8.95983	3.53197e-18	6.14824e-17	30.0573
ITM2A	0.797632	1.44458	8.89159	6.11112e-18	1.05193e-16	29.5159
STAB1	0.706625	1.38504	8.88517	6.43344e-18	1.1039e-16	29.4652
CSF1R	0.856901	4.36765	8.87037	7.24202e-18	1.2348e-16	29.3483
UAP1L1	0.59121	1.20427	8.85937	7.90774e-18	1.34618e-16	29.2615
DPYSL2	0.625134	2.29521	8.85425	8.23817e-18	1.39803e-16	29.2211
VWF	0.635706	1.66895	8.85282	8.33236e-18	1.4118e-16	29.2098
SLC43A1	0.610694	0.520447	8.84272	9.03156e-18	1.52788e-16	29.1303
SLC38A5	0.890066	0.966727	8.84044	9.19753e-18	1.55352e-16	29.1123
PDGFA	0.663131	1.54959	8.82735	1.02093e-17	1.72173e-16	29.0093
DYDC2	-0.914215	0.272686	-8.78356	1.44623e-17	2.41634e-16	28.6655
TMEM130	0.953719	0.73781	8.76338	1.69714e-17	2.82682e-16	28.5076
GPNMB	0.837177	2.11311	8.75936	1.75204e-17	2.9093e-16	28.4762
MAN1A1	0.814878	0.304922	8.74988	1.88861e-17	3.13128e-16	28.4021
HMOX1	0.694271	4.22893	8.74109	2.02459e-17	3.35157e-16	28.3335
CPXM2	1.23805	1.62739	8.73691	2.09272e-17	3.45379e-16	28.3009
MDFIC	0.657363	0.147531	8.73554	2.11547e-17	3.48601e-16	28.2902
FCGR2A	0.716084	1.84111	8.6865	3.11448e-17	5.08573e-16	27.9085
CYP1B1	0.984568	2.73792	8.68598	3.12706e-17	5.09857e-16	27.9045
TRPC1	0.591713	0.271194	8.6741	3.43348e-17	5.58975e-16	27.8123
CHST3	0.731821	0.859524	8.67275	3.47018e-17	5.63252e-16	27.8018
OSR2	0.912045	1.1572	8.67007	3.544e-17	5.74373e-16	27.781
RIBC1	-0.684664	0.136293	-8.66932	3.56488e-17	5.76892e-16	27.7752
HRASLS2	-0.943209	0.602874	-8.63548	4.64901e-17	7.43429e-16	27.5132
LRRC32	0.841233	2.74655	8.61461	5.47411e-17	8.70222e-16	27.352
GYPC	0.64766	2.41332	8.58381	6.96265e-17	1.09878e-15	27.1147
TP53INP2	0.590879	1.38006	8.58254	7.03164e-17	1.10805e-15	27.105
SIRPA	0.594565	1.73897	8.58233	7.0434e-17	1.10829e-15	27.1034
RAB15	0.607836	2.60441	8.5652	8.04869e-17	1.26279e-15	26.9718
IGFBP5	0.941456	3.80219	8.55511	8.70612e-17	1.36396e-15	26.8943
GIMAP6	0.612586	0.813172	8.52838	1.07156e-16	1.6691e-15	26.6895
TNFRSF8	0.723246	0.0864833	8.52268	1.12004e-16	1.74211e-15	26.6458
PPIC	0.587976	3.8534	8.51892	1.1532e-16	1.79111e-15	26.617
S100A3	0.67109	0.114537	8.51634	1.17644e-16	1.82458e-15	26.5974
CST7	0.945121	0.37183	8.51352	1.20243e-16	1.86221e-15	26.5758
EPHB3	0.857962	3.2345	8.49462	1.39201e-16	2.14048e-15	26.4314
EVI2A	0.727633	0.93209	8.45815	1.84479e-16	2.8048e-15	26.1537
LY96	0.698801	2.49816	8.45433	1.89994e-16	2.8846e-15	26.1247
DNM1	0.610085	1.08441	8.44134	2.09999e-16	3.1794e-15	26.0259
CSDC2	0.632576	0.304652	8.41983	2.47778e-16	3.74613e-15	25.8628
WNT11	1.16905	1.54831	8.41559	2.5597e-16	3.86458e-15	25.8307
TLE4	0.716265	0.0741873	8.39496	2.99876e-16	4.49606e-15	25.6747
CAV1	0.662046	2.4199	8.38174	3.31845e-16	4.95475e-15	25.5748
LIPE	0.637379	1.3603	8.31509	5.51893e-16	8.20627e-15	25.0733
PPP1R13L	0.588077	3.0604	8.31065	5.70877e-16	8.47689e-15	25.04
DUSP1	0.932609	5.21029	8.31022	5.72748e-16	8.49301e-15	25.0368
MS4A4A	0.728753	1.76567	8.26069	8.34006e-16	1.22328e-14	24.6664
MS4A7	0.6847	1.80895	8.21337	1.19234e-15	1.73475e-14	24.3142
ARHGAP23	0.610446	3.42891	8.21044	1.21895e-15	1.77108e-14	24.2924
C3AR1	0.645993	2.17585	8.16897	1.66505e-15	2.40631e-14	23.9852
HSPB8	0.865349	0.768433	8.16635	1.69809e-15	2.45078e-14	23.9658
TMEM45B	-0.953568	1.32979	-8.15646	1.82878e-15	2.63238e-14	23.8928
CD14	0.736779	4.39435	8.1544	1.8573e-15	2.66986e-14	23.8775
SPRY4	0.666079	1.81385	8.14779	1.95161e-15	2.80172e-14	23.8287
AKAP12	0.789192	1.72972	8.1441	2.00618e-15	2.87623e-14	23.8016
OLFML2A	0.729773	0.647814	8.1249	2.31602e-15	3.31604e-14	23.6601
SNPH	0.588831	0.359331	8.12341	2.342e-15	3.34438e-14	23.6491
PAMR1	0.656124	0.110902	8.10881	2.61177e-15	3.70514e-14	23.5417
CACNA1H	0.705971	0.401332	8.10331	2.72113e-15	3.85523e-14	23.5013
SGK1	0.6109	3.25411	8.09739	2.84392e-15	4.01342e-14	23.4578
PPP1R1B	-1.20353	2.012	-8.08237	3.18057e-15	4.48265e-14	23.3476
PLXNA2	0.63644	0.74433	8.06553	3.60463e-15	5.03437e-14	23.2244
PAM	0.63206	2.96012	8.04182	4.29814e-15	5.95677e-14	23.0511
CELF2	0.645221	0.718898	8.03804	4.42044e-15	6.11843e-14	23.0234
TRIB2	0.62652	2.42243	8.02754	4.77802e-15	6.58806e-14	22.9468
KRTCAP3	-0.628941	4.40613	-8.02481	4.87552e-15	6.70539e-14	22.9269
IGSF21	0.691533	0.403505	8.00915	5.47399e-15	7.49035e-14	22.8129
GLOD5	-0.826577	0.399624	-7.9915	6.23562e-15	8.50026e-14	22.6847
IGF2	1.83933	4.03456	7.9705	7.27944e-15	9.84865e-14	22.5323
TPBG	0.643879	0.442409	7.91124	1.12452e-14	1.5026e-13	22.1042
CD84	0.665456	0.0310877	7.90693	1.16053e-14	1.545e-13	22.0731
UBXN10	-0.728502	0.816265	-7.89723	1.2458e-14	1.6524e-13	22.0034
LAIR1	0.669878	0.891382	7.8799	1.41391e-14	1.86623e-13	21.8788
SELENBP1	-0.610148	4.63738	-7.83462	1.96581e-14	2.56338e-13	21.5545
EPDR1	0.600936	1.52634	7.82651	2.08487e-14	2.70233e-13	21.4966
CYTH4	0.626963	0.596334	7.76935	3.15268e-14	4.04276e-13	21.0897
CLIC3	0.785475	2.08719	7.75866	3.40512e-14	4.35614e-13	21.0139
BHLHE40	0.62535	3.67967	7.74895	3.65186e-14	4.64978e-13	20.9451
CPT1C	0.7192	1.33505	7.74554	3.74267e-14	4.7542e-13	20.921
FAM20A	0.882863	2.69148	7.74135	3.85701e-14	4.88796e-13	20.8914
FOSB	1.42419	2.52039	7.71269	4.7387e-14	5.97032e-13	20.6889
LIF	0.675603	0.399532	7.67892	6.03437e-14	7.5587e-13	20.4512
SCD	0.671043	2.58734	7.64588	7.6381e-14	9.51243e-13	20.2194
SLCO2A1	0.667874	0.925556	7.63565	8.2151e-14	1.01958e-12	20.1478
GDPD5	0.594847	1.11164	7.61245	9.68728e-14	1.18864e-12	19.9857
HSPA2	0.619359	1.50454	7.60879	9.94221e-14	1.21578e-12	19.9602
FMOD	0.764097	5.20827	7.58194	1.2025e-13	1.46057e-12	19.7732
FPR3	0.796136	1.35239	7.58177	1.20397e-13	1.46071e-12	19.772
TCF7L1	0.822435	1.83223	7.55938	1.41029e-13	1.69958e-12	19.6165
FCGR3A	0.769506	3.92674	7.49421	2.23013e-13	2.6609e-12	19.1661
C14orf132	0.748994	1.02824	7.48808	2.32788e-13	2.77141e-12	19.124
SPAG8	-0.705507	0.580009	-7.47214	2.60262e-13	3.08491e-12	19.0144
PTGER2	0.854661	0.523004	7.46638	2.70959e-13	3.20467e-12	18.9748
FAM183A	-1.03102	1.37041	-7.45269	2.98122e-13	3.51823e-12	18.8809
NACAD	0.593372	0.696994	7.44906	3.05782e-13	3.60076e-12	18.856
F3	0.678296	0.48226	7.44339	3.18097e-13	3.74171e-12	18.8172
TEKT2	-0.877746	2.02968	-7.43753	3.31364e-13	3.88508e-12	18.7771
LILRB2	0.615033	0.921255	7.41939	3.7592e-13	4.36487e-12	18.6531
MS4A6A	0.70036	1.41945	7.41278	3.93608e-13	4.56534e-12	18.608
GPR34	0.660036	0.730294	7.40694	4.09888e-13	4.744e-12	18.5681
IL4R	0.615513	3.2849	7.3952	4.44673e-13	5.11374e-12	18.4881
LIX1	1.31827	0.35558	7.34624	6.23792e-13	7.11307e-12	18.1557
HCK	0.643224	1.4335	7.33935	6.54166e-13	7.44372e-12	18.109
ADRA1B	0.811862	0.61486	7.30427	8.32611e-13	9.32696e-12	17.8722
MGP	0.77901	4.05705	7.30304	8.39706e-13	9.39671e-12	17.8638
LTBP1	0.677692	1.82762	7.28074	9.78353e-13	1.08695e-11	17.7138
GMPR	-0.695408	3.89124	-7.27852	9.93307e-13	1.1023e-11	17.6989
PLOD2	0.585081	3.22209	7.27108	1.0452e-12	1.15527e-11	17.6489
IGLON5	0.8466	0.144227	7.20741	1.61293e-12	1.7541e-11	17.2231
PRSS23	0.600242	2.5479	7.20228	1.67009e-12	1.81262e-11	17.1889
LPL	0.756241	0.421821	7.20205	1.67268e-12	1.81318e-11	17.1874
S100A10	0.590336	6.24328	7.19658	1.73587e-12	1.87647e-11	17.151
TMEM47	0.721754	1.1665	7.19061	1.80757e-12	1.95008e-11	17.1113
PLAT	0.811295	3.37098	7.17309	2.03518e-12	2.17825e-11	16.9949
SHC2	0.682767	0.875779	7.1688	2.09512e-12	2.23355e-11	16.9664
CRISPLD1	0.779053	0.0789063	7.12152	2.88158e-12	3.04198e-11	16.6537
ENHO	-0.643775	0.754559	-7.11819	2.94684e-12	3.10179e-11	16.6318
MPEG1	0.640452	0.959346	7.10254	3.27324e-12	3.43532e-11	16.5287
GLI2	0.671914	0.120077	7.1019	3.28749e-12	3.44692e-11	16.5245
CLEC11A	0.628317	3.84214	7.10004	3.3287e-12	3.48675e-11	16.5122
UGT8	-0.686653	0.407738	-7.09836	3.36633e-12	3.51935e-11	16.5012
MYB	-0.629119	1.76924	-7.09735	3.38924e-12	3.53988e-11	16.4946
SLC24A3	0.605553	0.285112	7.09081	3.54111e-12	3.69136e-11	16.4516
KRT17	0.986264	3.38627	7.06003	4.35041e-12	4.49598e-11	16.2497
COL7A1	0.650003	1.18309	7.05362	4.54079e-12	4.6793e-11	16.2077
NPNT	0.771749	1.26973	7.03166	5.25602e-12	5.38045e-11	16.0643
LAPTM5	0.705477	4.30036	7.00696	6.19347e-12	6.29242e-11	15.9033
CPXM1	0.772813	3.93303	6.99315	6.7873e-12	6.8379e-11	15.8136
CD37	0.586736	1.09653	6.98604	7.11442e-12	7.15413e-11	15.7674
GPR183	0.748242	1.47797	6.97864	7.47117e-12	7.49197e-11	15.7195
PALM	0.626559	3.77414	6.96922	7.95103e-12	7.95103e-11	15.6585
FADS2	0.665833	1.9571	6.90902	1.18174e-11	1.17091e-10	15.2701
RSPH1	-0.718482	2.03194	-6.9074	1.19432e-11	1.18121e-10	15.2597
ZMYND10	-0.793765	0.91936	-6.90348	1.2254e-11	1.20973e-10	15.2346
EFHD1	0.752427	0.761006	6.87675	1.45967e-11	1.42797e-10	15.0632
WNT7A	1.12075	1.77601	6.85002	1.73767e-11	1.69227e-10	14.8924
CYP4B1	-1.22181	2.15819	-6.84332	1.81515e-11	1.76455e-10	14.8496
SCGB1D2	-1.13563	3.85954	-6.83317	1.93906e-11	1.87825e-10	14.785
SLAMF8	0.744316	1.82329	6.82106	2.09763e-11	2.02459e-10	14.708
C9orf24	-1.06551	1.28287	-6.80503	2.32739e-11	2.23041e-10	14.6062
ITGB2	0.638571	2.16584	6.77731	2.7843e-11	2.64251e-10	14.4306
CPVL	0.588191	2.16831	6.76268	3.05975e-11	2.88873e-10	14.3383
C1QB	0.716604	5.97575	6.75193	3.27906e-11	3.085e-10	14.2705
LDLRAD1	-0.996214	0.490781	-6.67206	5.46862e-11	5.05263e-10	13.7699
FXYD3	-0.866624	2.99983	-6.6665	5.66568e-11	5.22577e-10	13.7353
APOE	0.602237	6.95709	6.66448	5.73912e-11	5.27999e-10	13.7227
NR4A1	0.759985	2.1629	6.66108	5.86455e-11	5.37252e-10	13.7015
DAPL1	-1.26109	4.51678	-6.65144	6.2354e-11	5.69296e-10	13.6415
CCND1	0.745609	3.35859	6.63907	6.7449e-11	6.11681e-10	13.5647
ZFP36	0.68907	5.70963	6.60351	8.44815e-11	7.5788e-10	13.3444
LRRN1	0.849686	0.11918	6.59821	8.73569e-11	7.83025e-10	13.3117
RORC	-0.640035	0.337872	-6.5644	1.08092e-10	9.56985e-10	13.1034
BAMBI	0.784357	1.59836	6.56113	1.1034e-10	9.74492e-10	13.0832
FOXJ1	-0.833117	3.11847	-6.55947	1.11496e-10	9.83891e-10	13.073
RBPMS2	0.586395	0.124886	6.54236	1.2413e-10	1.0936e-09	12.9681
EGR1	0.729316	5.58679	6.50444	1.57356e-10	1.37308e-09	12.7362
LOXL4	0.661958	1.38816	6.49568	1.66181e-10	1.44639e-09	12.6829
CPE	0.600167	3.96468	6.4545	2.14652e-10	1.85186e-09	12.4327
AMIGO2	0.598905	1.43569	6.43975	2.35185e-10	2.01774e-09	12.3435
C1QC	0.66143	4.56103	6.42745	2.53772e-10	2.16689e-09	12.2691
FAM189A1	0.637242	0.0150621	6.42551	2.56823e-10	2.19121e-09	12.2575
IGF2-AS	0.906346	0.160019	6.41328	2.76965e-10	2.35562e-09	12.1837
TMPRSS3	-0.645097	2.84307	-6.40449	2.92379e-10	2.47891e-09	12.1308
CCNO	-0.751584	1.29541	-6.37787	3.44358e-10	2.89689e-09	11.971
GPC3	0.907407	0.591391	6.34112	4.31235e-10	3.59843e-09	11.7513
NEDD9	0.648349	0.423893	6.33848	4.38249e-10	3.64983e-09	11.7355
HOXA4	0.99143	0.215826	6.32583	4.73423e-10	3.91861e-09	11.6601
CAMK2N1	0.673561	1.10911	6.30702	5.30829e-10	4.37273e-09	11.5484
HOTAIRM1	0.851383	0.306783	6.30681	5.31523e-10	4.37273e-09	11.5471
EVI2B	0.607714	1.10605	6.26355	6.90882e-10	5.59433e-09	11.2912
SIGLEC1	0.590335	0.511456	6.22822	8.54963e-10	6.82582e-09	11.0832
FAM166B	-0.842955	0.506685	-6.19589	1.03807e-09	8.19686e-09	10.8939
PTPN13	0.698572	0.934347	6.18537	1.10552e-09	8.68509e-09	10.8325
LCN2	-1.01554	5.06822	-6.14172	1.43421e-09	1.11138e-08	10.5787
CYP4X1	-0.721591	1.86707	-6.13984	1.45038e-09	1.12311e-08	10.5677
NXNL2	-0.775557	1.1181	-6.11763	1.65474e-09	1.27496e-08	10.4392
WISP2	0.72051	0.016317	6.10407	1.79311e-09	1.37277e-08	10.3609
C1QA	0.615831	5.32886	6.09152	1.93111e-09	1.46973e-08	10.2887
CAPN9	-0.750874	0.379455	-6.07935	2.07491e-09	1.57181e-08	10.2187
FOS	0.772048	5.19979	6.06976	2.19543e-09	1.65846e-08	10.1636
MMP9	0.879584	3.74779	6.06033	2.32068e-09	1.74333e-08	10.1096
RTP4	-0.619839	3.61549	-6.01717	2.98875e-09	2.21746e-08	9.86311
DERL3	0.600318	1.59441	6.01243	3.07268e-09	2.27193e-08	9.83613
MARCO	0.774145	1.37357	6.00176	3.27015e-09	2.40642e-08	9.77546
CASC1	-0.645445	0.3981	-5.9994	3.31542e-09	2.43358e-08	9.76207
SYCE3	-0.608424	0.437677	-5.9945	3.41143e-09	2.4951e-08	9.73427
CYBB	0.62647	2.12995	5.97594	3.80036e-09	2.75718e-08	9.62913
ANPEP	0.748514	1.77327	5.95172	4.37366e-09	3.15195e-08	9.49232
ZFPM2	0.589346	0.159151	5.95105	4.39055e-09	3.1593e-08	9.48857
RASD1	0.719101	1.52609	5.93593	4.79176e-09	3.43094e-08	9.40345
PRELP	0.76935	2.24069	5.92088	5.22664e-09	3.72445e-08	9.31889
EGFL6	0.639606	2.29578	5.90804	5.62782e-09	3.99459e-08	9.24691
WFDC2	-0.643734	8.18302	-5.85519	7.61943e-09	5.31737e-08	8.95212
CD53	0.587361	2.78262	5.85289	7.71994e-09	5.38057e-08	8.93937
OLFM2	0.625918	0.915929	5.8452	8.06605e-09	5.60733e-08	8.89671
RNF183	-0.608357	0.950535	-5.81325	9.67412e-09	6.65673e-08	8.71991
SCGB2A1	-1.00402	5.25092	-5.81218	9.733e-09	6.69298e-08	8.71401
FGF18	0.685069	3.23653	5.81066	9.81711e-09	6.73797e-08	8.70565
ROPN1L	-0.77505	0.0709321	-5.78497	1.13551e-08	7.68876e-08	8.56414
TUBB4A	0.629175	0.923061	5.76088	1.30084e-08	8.73992e-08	8.43202
FOLR1	-0.724406	7.35195	-5.70082	1.82176e-08	1.19716e-07	8.10476
CLGN	-0.754712	2.09844	-5.65929	2.29534e-08	1.48846e-07	7.88033
AHNAK2	0.610135	1.41655	5.63339	2.64934e-08	1.69967e-07	7.74107
FST	0.790802	1.58148	5.62661	2.75053e-08	1.75937e-07	7.70469
MMP1	0.88324	1.0381	5.57325	3.68834e-08	2.30468e-07	7.41997
H19	1.3206	4.65718	5.57042	3.74589e-08	2.33659e-07	7.40495
CLU	-0.72685	7.41313	-5.56084	3.94742e-08	2.4538e-07	7.35411
L1CAM	0.663267	0.116978	5.5329	4.59728e-08	2.83816e-07	7.20629
RARRES3	-0.640836	5.43751	-5.53268	4.60287e-08	2.83839e-07	7.20511
SCGB1D1	-0.961915	1.83758	-5.51229	5.142e-08	3.14751e-07	7.0977
PDZK1IP1	-0.863405	4.13782	-5.45377	7.05324e-08	4.23586e-07	6.79136
LYZ	0.791595	2.32867	5.43311	7.88051e-08	4.70654e-07	6.6839
GJB1	-0.751637	2.52208	-5.38152	1.03779e-07	6.06407e-07	6.41727
TMC5	-0.688975	0.332231	-5.34635	1.2505e-07	7.22494e-07	6.23678
AFAP1L2	0.596979	1.42822	5.31731	1.45741e-07	8.31379e-07	6.0886
DDIT4L	0.651029	0.791684	5.31012	1.51357e-07	8.60234e-07	6.05202
TCEAL2	0.645773	1.27037	5.29017	1.68061e-07	9.4278e-07	5.95075
PTGDS	0.821569	5.48197	5.27368	1.83197e-07	1.01923e-06	5.86734
MEOX1	0.811679	0.594719	5.25886	1.9792e-07	1.09663e-06	5.79259
OVGP1	-0.887152	1.07906	-5.21651	2.4662e-07	1.34713e-06	5.57994
RBP4	0.686282	0.089602	5.16133	3.27711e-07	1.75896e-06	5.30529
KRT6A	0.897408	1.10115	5.1465	3.53572e-07	1.8884e-06	5.23194
CCND2	0.604837	1.44296	5.12736	3.89885e-07	2.0721e-06	5.13755
CCL18	0.846816	0.189489	5.11276	4.19984e-07	2.22441e-06	5.06577
GSTA1	-0.861564	0.237969	-5.11148	4.22737e-07	2.2379e-06	5.05946
LPAR3	-0.65693	2.97456	-5.11048	4.24871e-07	2.24809e-06	5.0546
FAM3B	-0.673948	1.61302	-5.09122	4.68536e-07	2.46419e-06	4.96019
SNCG	-0.755216	3.60777	-5.09116	4.68674e-07	2.46419e-06	4.95991
C2orf88	-0.766987	1.42812	-5.06497	5.3505e-07	2.78339e-06	4.83212
KANK4	0.645333	0.0616496	5.04367	5.95661e-07	3.07649e-06	4.72862
SLC44A4	-0.653103	3.08505	-5.0418	6.01272e-07	3.10102e-06	4.71958
CFB	-0.602985	4.89126	-5.03279	6.291e-07	3.22914e-06	4.67596
NOX4	0.603919	0.493062	4.98711	7.90496e-07	4.00246e-06	4.45583
TSPAN8	-0.895094	0.0254651	-4.97482	8.40342e-07	4.23698e-06	4.39691
SPDEF	-0.722492	2.09894	-4.90352	1.19507e-06	5.89625e-06	4.0578
FZD8	0.611435	0.922753	4.87444	1.3779e-06	6.70948e-06	3.92081
FAM107A	-0.690328	2.78008	-4.85884	1.48684e-06	7.20428e-06	3.84761
FGF9	0.604525	0.79187	4.7606	2.38911e-06	1.11802e-05	3.39175
FOXA2	-0.648643	0.46931	-4.68464	3.42765e-06	1.5575e-05	3.04527
TMEM100	0.807729	0.502978	4.64704	4.0908e-06	1.8334e-05	2.87565
SAMD11	0.713947	1.03825	4.62062	4.6286e-06	2.05399e-05	2.75726
SST	-1.20306	2.93701	-4.59893	5.12042e-06	2.25833e-05	2.6605
IRX5	0.634957	0.549693	4.58007	5.58842e-06	2.44479e-05	2.57673
BBOX1	-0.686775	1.66818	-4.57728	5.66084e-06	2.47048e-05	2.5644
HBB	0.691579	4.5435	4.57544	5.70939e-06	2.48696e-05	2.55622
CAPSL	-0.697795	0.169373	-4.52807	7.10077e-06	3.03356e-05	2.34746
HPN	-0.699205	2.96008	-4.47915	8.87643e-06	3.72927e-05	2.134
S100A1	-0.671124	4.25688	-4.45822	9.75994e-06	4.06835e-05	2.0433
KRT16	0.593747	0.399677	4.45616	9.85111e-06	4.09894e-05	2.03442
C20orf85	-0.989654	0.369245	-4.43358	1.09076e-05	4.5073e-05	1.93709
IGHA1	1.06247	3.28188	4.37258	1.43308e-05	5.79342e-05	1.67652
AGR3	-0.710768	0.00289127	-4.26901	2.26119e-05	8.85314e-05	1.24183
DACT2	0.663116	0.740374	4.23836	2.58323e-05	0.000100089	1.1151
HTR3A	-0.693365	1.46313	-4.11266	4.42188e-05	0.000163813	0.604326
CCL20	-0.662784	0.846744	-4.06599	5.37946e-05	0.000195996	0.418415
KLHDC8A	-0.634307	1.47903	-4.06129	5.48605e-05	0.000199677	0.399818
TSPAN7	0.585217	1.33349	3.9979	7.13593e-05	0.000254921	0.150796
IGLL5	0.79031	3.6895	3.99459	7.23405e-05	0.000258086	0.137874
SLC5A1	-0.625304	0.437009	-3.99208	7.309e-05	0.000260416	0.12812
COLEC11	-0.688086	0.969147	-3.85252	0.000128691	0.000437195	-0.406251
CXCL9	0.643649	2.20064	3.75496	0.000189178	0.000619325	-0.769021
DEFB1	-0.692828	4.79068	-3.63874	0.000296084	0.000925853	-1.18952
HOXD1	-0.64503	1.80076	-3.53855	0.000431479	0.00129961	-1.54184
CXCL17	-0.760172	2.31583	-3.52815	0.000448451	0.00134511	-1.57787
HOXB9	0.645683	0.114656	3.49408	0.000508543	0.00150654	-1.69521
CLDN6	0.703186	2.27034	3.47291	0.000549569	0.00161348	-1.76755
HOXB8	0.739466	0.258341	3.46874	0.000558003	0.00163558	-1.78174
HOXB5	0.588541	1.56215	3.44798	0.000601855	0.00174988	-1.85221
