# Supplementary material for: Computed Tomography Imaging-Based Radiogenomics Analysis Reveals Hypoxia Patterns and Immunological Characteristics in Ovarian Cancer
Source: Front Immunol. 2022 Mar 28;13:868067. doi: 10.3389/fimmu.2022.868067 (PMC8995567; doi:10.3389/fimmu.2022.868067)
Supplement: Supplementary File 3 — The results of univariate Cox regression analysis in 770 reguators. [file Table_3.xlsx]

## Sheet: Sheet1
id	HR	HR.95L	HR.95H	pvalue
COL5A1	1.06759	1.00766	1.13109	0.0265051
COL1A1	1.06446	1.00334	1.1293	0.0384111
COL3A1	1.06003	1.00253	1.12084	0.0404857
COL5A2	1.06469	1.0017	1.13164	0.0439359
AEBP1	1.06804	1.00286	1.13745	0.0404893
FBN1	1.09212	1.01884	1.17067	0.0128946
COL6A3	1.07832	1.00373	1.15845	0.0392327
PDGFRB	1.09762	1.0117	1.19083	0.0251111
ZNF469	1.10759	1.02481	1.19705	0.00992353
EMILIN1	1.09064	1.01357	1.17357	0.0203164
FAP	1.06781	1.0087	1.13039	0.0239332
GLT8D2	1.10563	1.02656	1.1908	0.00799711
COL11A1	1.0434	1.00335	1.08505	0.0333889
COL8A1	1.06949	1.00989	1.1326	0.0216566
COL16A1	1.15879	1.06541	1.26034	0.000585501
ANGPTL2	1.1018	1.00653	1.20608	0.0356413
CRISPLD2	1.09264	1.00877	1.18348	0.0296794
NUAK1	1.11734	1.02404	1.21913	0.0126323
OLFML1	1.11731	1.00522	1.24189	0.039727
LZTS1	1.09965	1.00508	1.20311	0.038408
MRVI1	1.09343	1.00064	1.19484	0.0483771
PTGIS	1.08556	1.01487	1.16118	0.0168685
GFPT2	1.09837	1.01692	1.18635	0.0169988
CCDC80	1.0919	1.01947	1.16947	0.012053
TIMP3	1.09846	1.02724	1.17462	0.00603519
DCHS1	1.11179	1.01354	1.21955	0.0247695
ZCCHC24	1.1794	1.06492	1.30619	0.0015385
HTRA3	1.09904	1.0263	1.17693	0.00687089
ISM1	1.08314	1.01661	1.15402	0.0135322
CNRIP1	1.11724	1.00401	1.24325	0.0420232
FSTL1	1.11463	1.01613	1.22267	0.0215069
SFRP2	1.04857	1.01188	1.08659	0.00905253
FZD1	1.18005	1.05114	1.32478	0.00503297
SSC5D	1.11611	1.01413	1.22834	0.0246447
LRP1	1.15317	1.03817	1.2809	0.00784041
SRPX	1.08695	1.0004	1.18097	0.0488923
C1QTNF1	1.09767	1.0082	1.19508	0.0316883
IGFBP4	1.11045	1.01156	1.21902	0.0276995
SH3PXD2B	1.23549	1.08401	1.40814	0.00153136
PMEPA1	1.1248	1.03207	1.22586	0.00738174
CTHRC1	1.07268	1.00518	1.14471	0.0343545
MARVELD1	1.17394	1.05052	1.31187	0.00466257
TGFBI	1.08873	1.00067	1.18454	0.0482013
SFRP4	1.05116	1.00265	1.10202	0.0384718
EHD2	1.1162	1.01052	1.23293	0.030298
CXCL12	1.08539	1.01303	1.16292	0.0199287
CXCL14	1.04759	1.00331	1.09383	0.0348502
MXRA8	1.08165	1.01194	1.15617	0.0209372
MRC2	1.11719	1.00494	1.24197	0.0402448
LMOD1	1.13143	1.02811	1.24513	0.0114892
FSTL3	1.15129	1.04094	1.27335	0.00613774
SMOC2	1.10369	1.02643	1.18676	0.00770755
SH3PXD2A	1.1935	1.07491	1.32517	0.000923269
GPC6	1.08396	1.00374	1.17059	0.039865
FBLN2	1.08167	1.01666	1.15084	0.0130552
HSPA12B	1.12968	1.01665	1.25528	0.0233865
PODNL1	1.0853	1.00895	1.16744	0.0278582
CILP2	1.13276	1.03733	1.23697	0.00550166
FKBP7	1.15741	1.02289	1.30961	0.0203909
CERCAM	1.16627	1.04409	1.30274	0.00644552
KDELC1	1.13957	1.01603	1.27812	0.0256383
MFAP4	1.08126	1.02657	1.13886	0.00317389
GAS7	1.12357	1.00821	1.25211	0.0350317
ADAMTSL2	1.13036	1.01089	1.26396	0.0315624
DDR2	1.10977	1.00664	1.22346	0.0363539
GALNT10	1.24828	1.08651	1.43414	0.00173847
BMP1	1.17904	1.03011	1.3495	0.0168201
HEYL	1.10234	1.00942	1.20382	0.0301079
PXDN	1.12869	1.03464	1.23129	0.00638894
COMP	1.04408	1.00094	1.08909	0.0450992
LATS2	1.32164	1.14821	1.52126	0.000102107
CTGF	1.07975	1.00587	1.15905	0.0338479
CYTH3	1.24992	1.08399	1.44124	0.00214233
CILP	1.06832	1.00727	1.13307	0.0277216
PDGFD	1.12333	1.02434	1.2319	0.0134811
ADRA2A	1.07988	1.00956	1.15509	0.0252837
CHPF	1.13993	1.00206	1.29678	0.0464607
SYDE1	1.20377	1.06429	1.36152	0.00316015
TUBB6	1.15029	1.00915	1.31116	0.0360477
MAP1A	1.13646	1.01965	1.26666	0.020801
ELN	1.08277	1.00317	1.16868	0.0412336
SFXN3	1.16605	1.0187	1.3347	0.0258244
UNC5B	1.13784	1.03582	1.24991	0.00705287
SLIT3	1.10616	1.01103	1.21023	0.027868
PCSK5	1.11862	1.01312	1.2351	0.0265628
PRKD1	1.13786	1.01402	1.27683	0.0280375
APBB2	1.16977	1.01544	1.34757	0.0298416
HSPG2	1.14706	1.04086	1.26409	0.00564199
MMP23B	1.13212	1.02812	1.24663	0.0116005
COL8A2	1.08799	1.00861	1.17362	0.0291243
PARVA	1.30459	1.1005	1.54653	0.00219
C1QTNF3	1.10947	1.01397	1.21397	0.0236942
FBLIM1	1.15004	1.02043	1.29612	0.0219351
OSBPL5	1.16446	1.0133	1.33816	0.0318594
ZMAT3	1.16294	1.00769	1.34209	0.0389406
WIPI1	1.1603	1.01114	1.33147	0.0341945
GPC1	1.16414	1.04508	1.29676	0.00576252
FLNC	1.08263	1.00693	1.16403	0.0318215
CPZ	1.09568	1.00268	1.19732	0.0434806
DPYSL3	1.11078	1.01945	1.2103	0.0163928
FSCN1	1.11379	1.01166	1.22623	0.0280793
PRICKLE2	1.16204	1.02702	1.31481	0.0171734
RAI14	1.1429	1.01843	1.28258	0.0231893
FNDC4	1.11883	1.01198	1.23697	0.0283502
TUBB2A	1.15743	1.02944	1.30133	0.014474
LRRC17	1.13598	1.05322	1.22524	0.00095476
ELK3	1.19995	1.04893	1.37271	0.00790437
NCOR2	1.15407	1.01439	1.31299	0.0294743
GAS1	1.12873	1.04125	1.22355	0.00325969
SIPA1L2	1.14192	1.0205	1.27777	0.0206749
SH3D19	1.16186	1.00802	1.33917	0.0384298
RAB11FIP5	1.20617	1.04538	1.39169	0.0102285
RUSC2	1.20527	1.03475	1.40388	0.0164441
TRIL	1.14314	1.04459	1.25098	0.00363198
DIP2C	1.15926	1.02279	1.31392	0.0207398
PLXNA1	1.29051	1.13589	1.46619	8.97525e-05
LUZP1	1.25149	1.08473	1.4439	0.00210828
ZHX3	1.27519	1.10304	1.4742	0.00101823
PIEZO1	1.11221	1.01032	1.22437	0.0300463
CLIP2	1.11621	1.00068	1.24508	0.048582
ITGB5	1.20053	1.06129	1.35803	0.00366388
FKBP10	1.13883	1.00553	1.2898	0.0406842
COL14A1	1.10132	1.01672	1.19297	0.0179567
DKK3	1.12417	1.00854	1.25306	0.0345566
PPM1F	1.15492	1.01625	1.31251	0.027318
DMPK	1.22566	1.06909	1.40515	0.00352263
EMP1	1.16629	1.06312	1.27946	0.00113261
HOXA5	1.06685	1.01158	1.12513	0.0171162
FBLN5	1.11257	1.01288	1.22207	0.02593
PLCG1	1.15464	1.01896	1.30838	0.0241677
DES	1.06829	1.00744	1.13283	0.0272758
EPHB2	1.20821	1.07752	1.35475	0.00120301
DYDC2	0.923734	0.854611	0.998448	0.0455973
TMEM130	1.07804	1.00399	1.15755	0.0384924
OSR2	1.13311	1.04701	1.22629	0.00193933
RIBC1	0.883276	0.794203	0.982339	0.0221083
HRASLS2	0.889534	0.826369	0.957526	0.00184014
WNT11	1.07661	1.01734	1.13934	0.0106162
PPP1R13L	1.23079	1.09178	1.38749	0.000683601
ARHGAP23	1.14529	1.02866	1.27513	0.0132984
AKAP12	1.15462	1.06049	1.25711	0.000921077
PAM	1.16347	1.05061	1.28844	0.00363257
IGF2	1.05217	1.01726	1.08829	0.00313987
CPT1C	1.10135	1.0117	1.19894	0.0258477
SLCO2A1	1.11049	1.0116	1.21905	0.0276462
NACAD	1.13379	1.02239	1.25731	0.0173278
TEKT2	0.932025	0.870957	0.997375	0.0417515
LILRB2	0.905543	0.821113	0.998655	0.046931
LIX1	1.06174	1.01527	1.11033	0.00869325
GMPR	0.851221	0.782258	0.926263	0.000186318
IGLON5	1.07856	1.01095	1.15069	0.0220394
ENHO	0.891493	0.812309	0.978396	0.0155133
PALM	1.10789	1.00849	1.21709	0.0326557
SLAMF8	0.907371	0.843024	0.976629	0.00959437
CCND1	1.0764	1.0006	1.15793	0.0481348
FOXJ1	0.925261	0.870334	0.983655	0.0128549
LOXL4	1.08805	1.00781	1.17469	0.0308567
FAM166B	0.930188	0.872624	0.99155	0.0263962
CAPN9	0.934073	0.875225	0.996879	0.0399656
MMP9	0.929364	0.87698	0.984878	0.0133341
RNF183	0.923685	0.854501	0.998472	0.045666
TUBB4A	1.08385	1.00591	1.16782	0.0344514
FOLR1	0.937582	0.881495	0.997238	0.0405743
AHNAK2	1.11586	1.03217	1.20633	0.00585149
MMP1	0.946058	0.897864	0.996838	0.0376469
L1CAM	1.07431	1.0022	1.1516	0.0431808
RARRES3	0.907169	0.849762	0.968453	0.00348886
OVGP1	0.944445	0.897724	0.993597	0.0272368
CCL18	0.933611	0.885796	0.984007	0.0104365
LPAR3	0.928145	0.867366	0.993182	0.0309322
C2orf88	0.912062	0.86425	0.96252	0.000806781
CFB	0.921388	0.863975	0.982616	0.0126237
SPDEF	0.921851	0.870323	0.976429	0.00555831
FOXA2	0.912751	0.858987	0.969879	0.00320518
BBOX1	0.941576	0.893196	0.992577	0.0252991
IGHA1	0.957155	0.924615	0.99084	0.0130868
CCL20	0.947582	0.901135	0.996423	0.0357553
IGLL5	0.944103	0.904123	0.98585	0.00917448
CXCL9	0.899786	0.857798	0.943829	1.48437e-05
HOXB8	1.04126	1.00265	1.08135	0.0359628
