# Supplementary material for: Computed Tomography Imaging-Based Radiogenomics Analysis Reveals Hypoxia Patterns and Immunological Characteristics in Ovarian Cancer
Source: Front Immunol. 2022 Mar 28;13:868067. doi: 10.3389/fimmu.2022.868067 (PMC8995567; doi:10.3389/fimmu.2022.868067)
Supplement: Supplementary File 4 — The results of 1008 radiomics signatures in training and testing sets. [file Table_4.xlsx]

## Sheet: train_results
	Number	PosNum	NegNum	AUC	95% CIs	Std	Acc	Youden Index	Sen	Spe	PPV	NPV
MinMax_PCA_ANOVA_1_SVM	40	13	27	0.2365	[0.0824-0.4286]	0.0858	0.65	0.3739	0.0769	0.9259	0.3333	0.6757
MinMax_PCA_ANOVA_1_LDA	40	13	27	0.7635	[0.5737-0.9202]	0.0858	0.75	0.3555	0.7692	0.7407	0.5882	0.8696
MinMax_PCA_ANOVA_1_RF	40	13	27	1	[1.0000-1.0000]	0	1	0.58	1	1	1	1
MinMax_PCA_ANOVA_1_LR	40	13	27	0.7635	[0.5737-0.9202]	0.0858	0.75	0.3683	0.7692	0.7407	0.5882	0.8696
MinMax_PCA_ANOVA_1_LRLasso	40	13	27	0.7635	[0.5737-0.9202]	0.0858	0.75	0.3849	0.7692	0.7407	0.5882	0.8696
MinMax_PCA_ANOVA_1_AB	40	13	27	1	[1.0000-1.0000]	0	1	0.517	1	1	1	1
MinMax_PCA_ANOVA_1_DT	40	13	27	1	[1.0000-1.0000]	0	1	1	1	1	1	1
MinMax_PCA_ANOVA_2_SVM	40	13	27	0.8376	[0.6724-0.9702]	0.0771	0.85	0.3566	0.7692	0.8889	0.7692	0.8889
MinMax_PCA_ANOVA_2_LDA	40	13	27	0.8462	[0.6905-0.9718]	0.0722	0.875	0.4015	0.7692	0.9259	0.8333	0.8929
MinMax_PCA_ANOVA_2_RF	40	13	27	1	[1.0000-1.0000]	0	1	0.575	1	1	1	1
MinMax_PCA_ANOVA_2_LR	40	13	27	0.8462	[0.6933-0.9648]	0.0713	0.85	0.4305	0.7692	0.8889	0.7692	0.8889
MinMax_PCA_ANOVA_2_LRLasso	40	13	27	0.849	[0.6951-0.9718]	0.0714	0.875	0.438	0.7692	0.9259	0.8333	0.8929
MinMax_PCA_ANOVA_2_AB	40	13	27	1	[1.0000-1.0000]	0	1	0.5293	1	1	1	1
MinMax_PCA_ANOVA_2_DT	40	13	27	1	[1.0000-1.0000]	0	1	1	1	1	1	1
MinMax_PCA_ANOVA_3_SVM	40	13	27	0.943	[0.8681-0.9915]	0.0348	0.9	0.2742	1	0.8519	0.7647	1
MinMax_PCA_ANOVA_3_LDA	40	13	27	0.9145	[0.8056-0.9867]	0.0459	0.85	0.2442	0.8462	0.8519	0.7333	0.92
MinMax_PCA_ANOVA_3_RF	40	13	27	1	[1.0000-1.0000]	0	1	0.62	1	1	1	1
MinMax_PCA_ANOVA_3_LR	40	13	27	0.943	[0.8681-0.9915]	0.0348	0.9	0.235	1	0.8519	0.7647	1
MinMax_PCA_ANOVA_3_LRLasso	40	13	27	0.943	[0.8681-0.9915]	0.0348	0.9	0.2901	1	0.8519	0.7647	1
MinMax_PCA_ANOVA_3_AB	40	13	27	1	[1.0000-1.0000]	0	1	0.5596	1	1	1	1
MinMax_PCA_ANOVA_3_DT	40	13	27	1	[1.0000-1.0000]	0	1	1	1	1	1	1
MinMax_PCA_ANOVA_4_SVM	40	13	27	0.9487	[0.8555-1.0000]	0.0377	0.875	0.3445	0.9231	0.8519	0.75	0.9583
MinMax_PCA_ANOVA_4_LDA	40	13	27	0.9402	[0.8355-1.0000]	0.0425	0.925	0.4366	0.8462	0.963	0.9167	0.9286
MinMax_PCA_ANOVA_4_RF	40	13	27	1	[1.0000-1.0000]	0	1	0.635	1	1	1	1
MinMax_PCA_ANOVA_4_LR	40	13	27	0.9544	[0.8750-1.0000]	0.0323	0.875	0.3336	0.9231	0.8519	0.75	0.9583
MinMax_PCA_ANOVA_4_LRLasso	40	13	27	0.9459	[0.8631-0.9948]	0.0346	0.825	0.2368	1	0.7407	0.65	1
MinMax_PCA_ANOVA_4_AB	40	13	27	1	[1.0000-1.0000]	0	1	0.5616	1	1	1	1
MinMax_PCA_ANOVA_4_DT	40	13	27	1	[1.0000-1.0000]	0	1	1	1	1	1	1
MinMax_PCA_ANOVA_5_SVM	40	13	27	0.9715	[0.9133-1.0000]	0.0241	0.925	0.3456	0.9231	0.9259	0.8571	0.9615
MinMax_PCA_ANOVA_5_LDA	40	13	27	0.9573	[0.8516-1.0000]	0.0402	0.95	0.3115	0.9231	0.963	0.9231	0.963
MinMax_PCA_ANOVA_5_RF	40	13	27	1	[1.0000-1.0000]	0	1	0.67	1	1	1	1
MinMax_PCA_ANOVA_5_LR	40	13	27	0.9772	[0.9248-1.0000]	0.02	0.9	0.2309	1	0.8519	0.7647	1
MinMax_PCA_ANOVA_5_LRLasso	40	13	27	0.9687	[0.9089-1.0000]	0.0252	0.9	0.3546	0.9231	0.8889	0.8	0.96
MinMax_PCA_ANOVA_5_AB	40	13	27	1	[1.0000-1.0000]	0	1	0.5973	1	1	1	1
MinMax_PCA_ANOVA_5_DT	40	13	27	1	[1.0000-1.0000]	0	1	1	1	1	1	1
MinMax_PCA_ANOVA_6_SVM	40	13	27	0.9829	[0.9423-1.0000]	0.0169	0.95	0.3553	1	0.9259	0.8667	1
MinMax_PCA_ANOVA_6_LDA	40	13	27	0.9829	[0.9343-1.0000]	0.0179	0.95	0.2858	0.9231	0.963	0.9231	0.963
MinMax_PCA_ANOVA_6_RF	40	13	27	1	[1.0000-1.0000]	0	1	0.68	1	1	1	1
MinMax_PCA_ANOVA_6_LR	40	13	27	0.9886	[0.9531-1.0000]	0.0138	0.975	0.4095	1	0.963	0.9286	1
MinMax_PCA_ANOVA_6_LRLasso	40	13	27	0.9715	[0.9141-1.0000]	0.0227	0.9	0.2985	1	0.8519	0.7647	1
MinMax_PCA_ANOVA_6_AB	40	13	27	1	[1.0000-1.0000]	0	1	0.5698	1	1	1	1
MinMax_PCA_ANOVA_6_DT	40	13	27	1	[1.0000-1.0000]	0	1	1	1	1	1	1
MinMax_PCA_ANOVA_7_SVM	40	13	27	0.9829	[0.9373-1.0000]	0.0173	0.95	0.4656	1	0.9259	0.8667	1
MinMax_PCA_ANOVA_7_LDA	40	13	27	0.9943	[0.9687-1.0000]	0.0085	0.975	0.582	1	0.963	0.9286	1
MinMax_PCA_ANOVA_7_RF	40	13	27	1	[1.0000-1.0000]	0	1	0.66	1	1	1	1
MinMax_PCA_ANOVA_7_LR	40	13	27	0.9943	[0.9715-1.0000]	0.0086	0.95	0.4436	1	0.9259	0.8667	1
MinMax_PCA_ANOVA_7_LRLasso	40	13	27	0.9829	[0.9405-1.0000]	0.0164	0.95	0.4431	1	0.9259	0.8667	1
MinMax_PCA_ANOVA_7_AB	40	13	27	1	[1.0000-1.0000]	0	1	0.619	1	1	1	1
MinMax_PCA_ANOVA_7_DT	40	13	27	1	[1.0000-1.0000]	0	1	1	1	1	1	1
MinMax_PCA_ANOVA_8_SVM	40	13	27	1	[1.0000-1.0000]	0	1	0.5098	1	1	1	1
MinMax_PCA_ANOVA_8_LDA	40	13	27	1	[1.0000-1.0000]	0	1	0.4687	1	1	1	1
MinMax_PCA_ANOVA_8_RF	40	13	27	1	[1.0000-1.0000]	0	1	0.72	1	1	1	1
MinMax_PCA_ANOVA_8_LR	40	13	27	1	[1.0000-1.0000]	0	1	0.5642	1	1	1	1
MinMax_PCA_ANOVA_8_LRLasso	40	13	27	0.9972	[0.9821-1.0000]	0.005	0.975	0.455	1	0.963	0.9286	1
MinMax_PCA_ANOVA_8_AB	40	13	27	1	[1.0000-1.0000]	0	1	0.6847	1	1	1	1
MinMax_PCA_ANOVA_8_DT	40	13	27	1	[1.0000-1.0000]	0	1	1	1	1	1	1
MinMax_PCA_ANOVA_9_SVM	40	13	27	1	[1.0000-1.0000]	0	1	0.4809	1	1	1	1
MinMax_PCA_ANOVA_9_LDA	40	13	27	1	[1.0000-1.0000]	0	1	0.3935	1	1	1	1
MinMax_PCA_ANOVA_9_RF	40	13	27	1	[1.0000-1.0000]	0	1	0.705	1	1	1	1
MinMax_PCA_ANOVA_9_LR	40	13	27	1	[1.0000-1.0000]	0	1	0.5002	1	1	1	1
MinMax_PCA_ANOVA_9_LRLasso	40	13	27	1	[1.0000-1.0000]	0	1	0.4566	1	1	1	1
MinMax_PCA_ANOVA_9_AB	40	13	27	1	[1.0000-1.0000]	0	1	0.6847	1	1	1	1
MinMax_PCA_ANOVA_9_DT	40	13	27	1	[1.0000-1.0000]	0	1	1	1	1	1	1
MinMax_PCA_ANOVA_10_SVM	40	13	27	1	[1.0000-1.0000]	0	1	0.4809	1	1	1	1
MinMax_PCA_ANOVA_10_LDA	40	13	27	1	[1.0000-1.0000]	0	1	0.4368	1	1	1	1
MinMax_PCA_ANOVA_10_RF	40	13	27	1	[1.0000-1.0000]	0	1	0.675	1	1	1	1
MinMax_PCA_ANOVA_10_LR	40	13	27	1	[1.0000-1.0000]	0	1	0.5002	1	1	1	1
MinMax_PCA_ANOVA_10_LRLasso	40	13	27	1	[1.0000-1.0000]	0	1	0.4566	1	1	1	1
MinMax_PCA_ANOVA_10_AB	40	13	27	1	[1.0000-1.0000]	0	1	0.6847	1	1	1	1
MinMax_PCA_ANOVA_10_DT	40	13	27	1	[1.0000-1.0000]	0	1	1	1	1	1	1
MinMax_PCA_ANOVA_11_SVM	40	13	27	1	[1.0000-1.0000]	0	1	0.6699	1	1	1	1
MinMax_PCA_ANOVA_11_LDA	40	13	27	1	[1.0000-1.0000]	0	1	0.8026	1	1	1	1
MinMax_PCA_ANOVA_11_RF	40	13	27	1	[1.0000-1.0000]	0	1	0.695	1	1	1	1
MinMax_PCA_ANOVA_11_LR	40	13	27	1	[1.0000-1.0000]	0	1	0.6529	1	1	1	1
MinMax_PCA_ANOVA_11_LRLasso	40	13	27	1	[1.0000-1.0000]	0	1	0.4836	1	1	1	1
MinMax_PCA_ANOVA_11_AB	40	13	27	1	[1.0000-1.0000]	0	1	0.6833	1	1	1	1
MinMax_PCA_ANOVA_11_DT	40	13	27	1	[1.0000-1.0000]	0	1	1	1	1	1	1
MinMax_PCA_ANOVA_12_SVM	40	13	27	1	[1.0000-1.0000]	0	1	0.6986	1	1	1	1
MinMax_PCA_ANOVA_12_LDA	40	13	27	1	[1.0000-1.0000]	0	1	0.9614	1	1	1	1
MinMax_PCA_ANOVA_12_RF	40	13	27	1	[1.0000-1.0000]	0	1	0.72	1	1	1	1
MinMax_PCA_ANOVA_12_LR	40	13	27	1	[1.0000-1.0000]	0	1	0.6834	1	1	1	1
MinMax_PCA_ANOVA_12_LRLasso	40	13	27	1	[1.0000-1.0000]	0	1	0.4836	1	1	1	1
MinMax_PCA_ANOVA_12_AB	40	13	27	1	[1.0000-1.0000]	0	1	0.6416	1	1	1	1
MinMax_PCA_ANOVA_12_DT	40	13	27	1	[1.0000-1.0000]	0	1	1	1	1	1	1
MinMax_PCA_KW_1_SVM	40	13	27	0.2365	[0.0824-0.4286]	0.0858	0.65	0.3739	0.0769	0.9259	0.3333	0.6757
MinMax_PCA_KW_1_LDA	40	13	27	0.7635	[0.5737-0.9202]	0.0858	0.75	0.3555	0.7692	0.7407	0.5882	0.8696
MinMax_PCA_KW_1_RF	40	13	27	1	[1.0000-1.0000]	0	1	0.58	1	1	1	1
MinMax_PCA_KW_1_LR	40	13	27	0.7635	[0.5737-0.9202]	0.0858	0.75	0.3683	0.7692	0.7407	0.5882	0.8696
MinMax_PCA_KW_1_LRLasso	40	13	27	0.7635	[0.5737-0.9202]	0.0858	0.75	0.3849	0.7692	0.7407	0.5882	0.8696
MinMax_PCA_KW_1_AB	40	13	27	1	[1.0000-1.0000]	0	1	0.517	1	1	1	1
MinMax_PCA_KW_1_DT	40	13	27	1	[1.0000-1.0000]	0	1	1	1	1	1	1
MinMax_PCA_KW_2_SVM	40	13	27	0.8319	[0.6703-0.9677]	0.0775	0.875	0.3929	0.7692	0.9259	0.8333	0.8929
MinMax_PCA_KW_2_LDA	40	13	27	0.8348	[0.6719-0.9677]	0.0761	0.875	0.4537	0.7692	0.9259	0.8333	0.8929
MinMax_PCA_KW_2_RF	40	13	27	1	[1.0000-1.0000]	0	1	0.6	1	1	1	1
MinMax_PCA_KW_2_LR	40	13	27	0.8348	[0.6719-0.9677]	0.0761	0.875	0.4527	0.7692	0.9259	0.8333	0.8929
MinMax_PCA_KW_2_LRLasso	40	13	27	0.8262	[0.6633-0.9642]	0.0784	0.825	0.4281	0.7692	0.8519	0.7143	0.8846
MinMax_PCA_KW_2_AB	40	13	27	1	[1.0000-1.0000]	0	1	0.5195	1	1	1	1
MinMax_PCA_KW_2_DT	40	13	27	1	[1.0000-1.0000]	0	1	1	1	1	1	1
MinMax_PCA_KW_3_SVM	40	13	27	0.886	[0.7448-0.9967]	0.0628	0.875	0.3938	0.7692	0.9259	0.8333	0.8929
MinMax_PCA_KW_3_LDA	40	13	27	0.8746	[0.7316-0.9844]	0.0632	0.875	0.5358	0.7692	0.9259	0.8333	0.8929
MinMax_PCA_KW_3_RF	40	13	27	1	[1.0000-1.0000]	0	1	0.62	1	1	1	1
MinMax_PCA_KW_3_LR	40	13	27	0.8917	[0.7599-0.9945]	0.0589	0.9	0.5397	0.7692	0.963	0.9091	0.8966
MinMax_PCA_KW_3_LRLasso	40	13	27	0.8832	[0.7384-0.9967]	0.0641	0.9	0.4919	0.7692	0.963	0.9091	0.8966
MinMax_PCA_KW_3_AB	40	13	27	1	[1.0000-1.0000]	0	1	0.5415	1	1	1	1
MinMax_PCA_KW_3_DT	40	13	27	1	[1.0000-1.0000]	0	1	1	1	1	1	1
MinMax_PCA_KW_4_SVM	40	13	27	0.9031	[0.7280-1.0000]	0.0732	0.925	0.3985	0.9231	0.9259	0.8571	0.9615
MinMax_PCA_KW_4_LDA	40	13	27	0.9259	[0.7760-1.0000]	0.0614	0.925	0.4039	0.9231	0.9259	0.8571	0.9615
MinMax_PCA_KW_4_RF	40	13	27	1	[1.0000-1.0000]	0	1	0.66	1	1	1	1
MinMax_PCA_KW_4_LR	40	13	27	0.9259	[0.7827-1.0000]	0.0591	0.875	0.3735	0.9231	0.8519	0.75	0.9583
MinMax_PCA_KW_4_LRLasso	40	13	27	0.906	[0.7440-0.9973]	0.0681	0.875	0.4126	0.9231	0.8519	0.75	0.9583
MinMax_PCA_KW_4_AB	40	13	27	1	[1.0000-1.0000]	0	1	0.5792	1	1	1	1
MinMax_PCA_KW_4_DT	40	13	27	1	[1.0000-1.0000]	0	1	1	1	1	1	1
MinMax_PCA_KW_5_SVM	40	13	27	0.9231	[0.7649-1.0000]	0.0642	0.9	0.3039	0.9231	0.8889	0.8	0.96
MinMax_PCA_KW_5_LDA	40	13	27	0.9373	[0.8080-1.0000]	0.0542	0.9	0.2658	0.9231	0.8889	0.8	0.96
MinMax_PCA_KW_5_RF	40	13	27	1	[1.0000-1.0000]	0	1	0.68	1	1	1	1
MinMax_PCA_KW_5_LR	40	13	27	0.9402	[0.8177-1.0000]	0.05	0.925	0.5747	0.8462	0.963	0.9167	0.9286
MinMax_PCA_KW_5_LRLasso	40	13	27	0.9231	[0.7749-1.0000]	0.0622	0.875	0.326	0.9231	0.8519	0.75	0.9583
MinMax_PCA_KW_5_AB	40	13	27	1	[1.0000-1.0000]	0	1	0.5878	1	1	1	1
MinMax_PCA_KW_5_DT	40	13	27	1	[1.0000-1.0000]	0	1	1	1	1	1	1
MinMax_PCA_KW_6_SVM	40	13	27	0.9345	[0.7812-1.0000]	0.0638	0.95	0.3114	0.9231	0.963	0.9231	0.963
MinMax_PCA_KW_6_LDA	40	13	27	0.9402	[0.8077-1.0000]	0.054	0.925	0.4027	0.9231	0.9259	0.8571	0.9615
MinMax_PCA_KW_6_RF	40	13	27	1	[1.0000-1.0000]	0	1	0.68	1	1	1	1
MinMax_PCA_KW_6_LR	40	13	27	0.9402	[0.8077-1.0000]	0.054	0.925	0.386	0.9231	0.9259	0.8571	0.9615
MinMax_PCA_KW_6_LRLasso	40	13	27	0.9288	[0.7839-1.0000]	0.0595	0.925	0.4771	0.8462	0.963	0.9167	0.9286
MinMax_PCA_KW_6_AB	40	13	27	1	[1.0000-1.0000]	0	1	0.595	1	1	1	1
MinMax_PCA_KW_6_DT	40	13	27	1	[1.0000-1.0000]	0	1	1	1	1	1	1
MinMax_PCA_KW_7_SVM	40	13	27	0.9601	[0.8615-1.0000]	0.0387	0.95	0.4063	0.9231	0.963	0.9231	0.963
MinMax_PCA_KW_7_LDA	40	13	27	0.9658	[0.8846-1.0000]	0.0319	0.95	0.3833	0.9231	0.963	0.9231	0.963
MinMax_PCA_KW_7_RF	40	13	27	1	[1.0000-1.0000]	0	1	0.675	1	1	1	1
MinMax_PCA_KW_7_LR	40	13	27	0.9772	[0.9259-1.0000]	0.0208	0.95	0.4687	0.9231	0.963	0.9231	0.963
MinMax_PCA_KW_7_LRLasso	40	13	27	0.9687	[0.9077-1.0000]	0.0252	0.925	0.3787	0.9231	0.9259	0.8571	0.9615
MinMax_PCA_KW_7_AB	40	13	27	1	[1.0000-1.0000]	0	1	0.6071	1	1	1	1
MinMax_PCA_KW_7_DT	40	13	27	1	[1.0000-1.0000]	0	1	1	1	1	1	1
MinMax_PCA_KW_8_SVM	40	13	27	0.9943	[0.9725-1.0000]	0.0079	0.975	0.3589	1	0.963	0.9286	1
MinMax_PCA_KW_8_LDA	40	13	27	0.9972	[0.9821-1.0000]	0.005	0.975	0.2246	1	0.963	0.9286	1
MinMax_PCA_KW_8_RF	40	13	27	1	[1.0000-1.0000]	0	1	0.69	1	1	1	1
MinMax_PCA_KW_8_LR	40	13	27	0.9972	[0.9829-1.0000]	0.0051	0.975	0.4926	1	0.963	0.9286	1
MinMax_PCA_KW_8_LRLasso	40	13	27	0.9972	[0.9821-1.0000]	0.005	0.975	0.455	1	0.963	0.9286	1
MinMax_PCA_KW_8_AB	40	13	27	1	[1.0000-1.0000]	0	1	0.6827	1	1	1	1
MinMax_PCA_KW_8_DT	40	13	27	1	[1.0000-1.0000]	0	1	1	1	1	1	1
MinMax_PCA_KW_9_SVM	40	13	27	0.9972	[0.9829-1.0000]	0.0051	0.975	0.4329	1	0.963	0.9286	1
MinMax_PCA_KW_9_LDA	40	13	27	1	[1.0000-1.0000]	0	1	0.4624	1	1	1	1
MinMax_PCA_KW_9_RF	40	13	27	1	[1.0000-1.0000]	0	1	0.635	1	1	1	1
MinMax_PCA_KW_9_LR	40	13	27	1	[1.0000-1.0000]	0	1	0.4857	1	1	1	1
MinMax_PCA_KW_9_LRLasso	40	13	27	0.9972	[0.9821-1.0000]	0.005	0.975	0.4551	1	0.963	0.9286	1
MinMax_PCA_KW_9_AB	40	13	27	1	[1.0000-1.0000]	0	1	0.6881	1	1	1	1
MinMax_PCA_KW_9_DT	40	13	27	1	[1.0000-1.0000]	0	1	1	1	1	1	1
MinMax_PCA_KW_10_SVM	40	13	27	1	[1.0000-1.0000]	0	1	0.5628	1	1	1	1
MinMax_PCA_KW_10_LDA	40	13	27	1	[1.0000-1.0000]	0	1	0.7128	1	1	1	1
MinMax_PCA_KW_10_RF	40	13	27	1	[1.0000-1.0000]	0	1	0.705	1	1	1	1
MinMax_PCA_KW_10_LR	40	13	27	1	[1.0000-1.0000]	0	1	0.5906	1	1	1	1
MinMax_PCA_KW_10_LRLasso	40	13	27	1	[1.0000-1.0000]	0	1	0.4566	1	1	1	1
MinMax_PCA_KW_10_AB	40	13	27	1	[1.0000-1.0000]	0	1	0.6881	1	1	1	1
MinMax_PCA_KW_10_DT	40	13	27	1	[1.0000-1.0000]	0	1	1	1	1	1	1
MinMax_PCA_KW_11_SVM	40	13	27	0.9972	[0.9844-1.0000]	0.0048	0.975	0.5153	1	0.963	0.9286	1
MinMax_PCA_KW_11_LDA	40	13	27	1	[1.0000-1.0000]	0	1	0.9311	1	1	1	1
MinMax_PCA_KW_11_RF	40	13	27	1	[1.0000-1.0000]	0	1	0.695	1	1	1	1
MinMax_PCA_KW_11_LR	40	13	27	1	[1.0000-1.0000]	0	1	0.5811	1	1	1	1
MinMax_PCA_KW_11_LRLasso	40	13	27	1	[1.0000-1.0000]	0	1	0.4566	1	1	1	1
MinMax_PCA_KW_11_AB	40	13	27	1	[1.0000-1.0000]	0	1	0.6919	1	1	1	1
MinMax_PCA_KW_11_DT	40	13	27	1	[1.0000-1.0000]	0	1	1	1	1	1	1
MinMax_PCA_KW_12_SVM	40	13	27	0.9972	[0.9844-1.0000]	0.0048	0.975	0.5181	1	0.963	0.9286	1
MinMax_PCA_KW_12_LDA	40	13	27	1	[1.0000-1.0000]	0	1	0.9496	1	1	1	1
MinMax_PCA_KW_12_RF	40	13	27	1	[1.0000-1.0000]	0	1	0.68	1	1	1	1
MinMax_PCA_KW_12_LR	40	13	27	1	[1.0000-1.0000]	0	1	0.5821	1	1	1	1
MinMax_PCA_KW_12_LRLasso	40	13	27	1	[1.0000-1.0000]	0	1	0.4566	1	1	1	1
MinMax_PCA_KW_12_AB	40	13	27	1	[1.0000-1.0000]	0	1	0.6938	1	1	1	1
MinMax_PCA_KW_12_DT	40	13	27	1	[1.0000-1.0000]	0	1	1	1	1	1	1
MinMax_PCA_RFE_1_SVM	40	13	27	0.3732	[0.1680-0.5938]	0.1096	0.6	0.3416	0.3846	0.7037	0.3846	0.7037
MinMax_PCA_RFE_1_LDA	40	13	27	0.6268	[0.4062-0.8359]	0.1096	0.725	0.3803	0.5385	0.8148	0.5833	0.7857
MinMax_PCA_RFE_1_RF	40	13	27	1	[1.0000-1.0000]	0	1	0.6	1	1	1	1
MinMax_PCA_RFE_1_LR	40	13	27	0.6268	[0.4062-0.8359]	0.1096	0.725	0.388	0.5385	0.8148	0.5833	0.7857
MinMax_PCA_RFE_1_LRLasso	40	13	27	0.6268	[0.4062-0.8359]	0.1096	0.725	0.4068	0.5385	0.8148	0.5833	0.7857
MinMax_PCA_RFE_1_AB	40	13	27	1	[1.0000-1.0000]	0	1	0.5042	1	1	1	1
MinMax_PCA_RFE_1_DT	40	13	27	1	[1.0000-1.0000]	0	1	1	1	1	1	1
MinMax_PCA_RFE_2_SVM	40	13	27	0.2365	[0.0693-0.4416]	0.0933	0.65	0.3704	0.0769	0.9259	0.3333	0.6757
MinMax_PCA_RFE_2_LDA	40	13	27	0.7721	[0.5831-0.9300]	0.0914	0.8	0.3622	0.6154	0.8889	0.7273	0.8276
MinMax_PCA_RFE_2_RF	40	13	27	1	[1.0000-1.0000]	0	1	0.61	1	1	1	1
MinMax_PCA_RFE_2_LR	40	13	27	0.7806	[0.5914-0.9373]	0.0903	0.725	0.2838	0.8462	0.6667	0.55	0.9
MinMax_PCA_RFE_2_LRLasso	40	13	27	0.7721	[0.5768-0.9297]	0.0909	0.8	0.436	0.6154	0.8889	0.7273	0.8276
MinMax_PCA_RFE_2_AB	40	13	27	1	[1.0000-1.0000]	0	1	0.5201	1	1	1	1
MinMax_PCA_RFE_2_DT	40	13	27	1	[1.0000-1.0000]	0	1	1	1	1	1	1
MinMax_PCA_RFE_3_SVM	40	13	27	0.943	[0.8681-0.9915]	0.0348	0.9	0.2742	1	0.8519	0.7647	1
MinMax_PCA_RFE_3_LDA	40	13	27	0.9145	[0.8056-0.9867]	0.0459	0.85	0.2442	0.8462	0.8519	0.7333	0.92
MinMax_PCA_RFE_3_RF	40	13	27	1	[1.0000-1.0000]	0	1	0.62	1	1	1	1
MinMax_PCA_RFE_3_LR	40	13	27	0.943	[0.8681-0.9915]	0.0348	0.9	0.235	1	0.8519	0.7647	1
MinMax_PCA_RFE_3_LRLasso	40	13	27	0.943	[0.8681-0.9915]	0.0348	0.9	0.2901	1	0.8519	0.7647	1
MinMax_PCA_RFE_3_AB	40	13	27	1	[1.0000-1.0000]	0	1	0.5596	1	1	1	1
MinMax_PCA_RFE_3_DT	40	13	27	1	[1.0000-1.0000]	0	1	1	1	1	1	1
MinMax_PCA_RFE_4_SVM	40	13	27	0.9487	[0.8555-1.0000]	0.0377	0.875	0.3445	0.9231	0.8519	0.75	0.9583
MinMax_PCA_RFE_4_LDA	40	13	27	0.9402	[0.8355-1.0000]	0.0425	0.925	0.4366	0.8462	0.963	0.9167	0.9286
MinMax_PCA_RFE_4_RF	40	13	27	1	[1.0000-1.0000]	0	1	0.635	1	1	1	1
MinMax_PCA_RFE_4_LR	40	13	27	0.9544	[0.8750-1.0000]	0.0323	0.875	0.3336	0.9231	0.8519	0.75	0.9583
MinMax_PCA_RFE_4_LRLasso	40	13	27	0.9459	[0.8631-0.9948]	0.0346	0.825	0.2368	1	0.7407	0.65	1
MinMax_PCA_RFE_4_AB	40	13	27	1	[1.0000-1.0000]	0	1	0.5616	1	1	1	1
MinMax_PCA_RFE_4_DT	40	13	27	1	[1.0000-1.0000]	0	1	1	1	1	1	1
MinMax_PCA_RFE_5_SVM	40	13	27	0.9715	[0.9133-1.0000]	0.0241	0.925	0.3456	0.9231	0.9259	0.8571	0.9615
MinMax_PCA_RFE_5_LDA	40	13	27	0.9573	[0.8516-1.0000]	0.0402	0.95	0.3115	0.9231	0.963	0.9231	0.963
MinMax_PCA_RFE_5_RF	40	13	27	1	[1.0000-1.0000]	0	1	0.67	1	1	1	1
MinMax_PCA_RFE_5_LR	40	13	27	0.9772	[0.9248-1.0000]	0.02	0.9	0.2309	1	0.8519	0.7647	1
MinMax_PCA_RFE_5_LRLasso	40	13	27	0.9687	[0.9089-1.0000]	0.0252	0.9	0.3546	0.9231	0.8889	0.8	0.96
MinMax_PCA_RFE_5_AB	40	13	27	1	[1.0000-1.0000]	0	1	0.5973	1	1	1	1
MinMax_PCA_RFE_5_DT	40	13	27	1	[1.0000-1.0000]	0	1	1	1	1	1	1
MinMax_PCA_RFE_6_SVM	40	13	27	0.9858	[0.9498-1.0000]	0.0149	0.95	0.2676	1	0.9259	0.8667	1
MinMax_PCA_RFE_6_LDA	40	13	27	0.9516	[0.8495-1.0000]	0.0405	0.925	0.1916	0.9231	0.9259	0.8571	0.9615
MinMax_PCA_RFE_6_RF	40	13	27	1	[1.0000-1.0000]	0	1	0.685	1	1	1	1
MinMax_PCA_RFE_6_LR	40	13	27	0.9858	[0.9462-1.0000]	0.0167	0.975	0.269	1	0.963	0.9286	1
MinMax_PCA_RFE_6_LRLasso	40	13	27	0.9687	[0.9089-1.0000]	0.0252	0.9	0.3546	0.9231	0.8889	0.8	0.96
MinMax_PCA_RFE_6_AB	40	13	27	1	[1.0000-1.0000]	0	1	0.6155	1	1	1	1
MinMax_PCA_RFE_6_DT	40	13	27	1	[1.0000-1.0000]	0	1	1	1	1	1	1
MinMax_PCA_RFE_7_SVM	40	13	27	0.9943	[0.9733-1.0000]	0.0078	0.975	0.283	1	0.963	0.9286	1
MinMax_PCA_RFE_7_LDA	40	13	27	1	[1.0000-1.0000]	0	1	0.1116	1	1	1	1
MinMax_PCA_RFE_7_RF	40	13	27	1	[1.0000-1.0000]	0	1	0.715	1	1	1	1
MinMax_PCA_RFE_7_LR	40	13	27	0.9886	[0.9500-1.0000]	0.0136	0.975	0.3469	1	0.963	0.9286	1
MinMax_PCA_RFE_7_LRLasso	40	13	27	0.9858	[0.9440-1.0000]	0.015	0.95	0.329	1	0.9259	0.8667	1
MinMax_PCA_RFE_7_AB	40	13	27	1	[1.0000-1.0000]	0	1	0.6097	1	1	1	1
MinMax_PCA_RFE_7_DT	40	13	27	1	[1.0000-1.0000]	0	1	1	1	1	1	1
MinMax_PCA_RFE_8_SVM	40	13	27	0.9943	[0.9700-1.0000]	0.0082	0.975	0.2789	1	0.963	0.9286	1
MinMax_PCA_RFE_8_LDA	40	13	27	0.9886	[0.9573-1.0000]	0.013	0.925	0.0644	1	0.8889	0.8125	1
MinMax_PCA_RFE_8_RF	40	13	27	1	[1.0000-1.0000]	0	1	0.695	1	1	1	1
MinMax_PCA_RFE_8_LR	40	13	27	0.9972	[0.9821-1.0000]	0.0054	0.975	0.2936	1	0.963	0.9286	1
MinMax_PCA_RFE_8_LRLasso	40	13	27	0.9772	[0.9267-1.0000]	0.0201	0.925	0.3488	0.9231	0.9259	0.8571	0.9615
MinMax_PCA_RFE_8_AB	40	13	27	1	[1.0000-1.0000]	0	1	0.636	1	1	1	1
MinMax_PCA_RFE_8_DT	40	13	27	1	[1.0000-1.0000]	0	1	1	1	1	1	1
MinMax_PCA_RFE_9_SVM	40	13	27	1	[1.0000-1.0000]	0	1	0.3828	1	1	1	1
MinMax_PCA_RFE_9_LDA	40	13	27	1	[1.0000-1.0000]	0	1	0.133	1	1	1	1
MinMax_PCA_RFE_9_RF	40	13	27	1	[1.0000-1.0000]	0	1	0.705	1	1	1	1
MinMax_PCA_RFE_9_LR	40	13	27	0.9943	[0.9713-1.0000]	0.008	0.95	0.3483	1	0.9259	0.8667	1
MinMax_PCA_RFE_9_LRLasso	40	13	27	0.9943	[0.9732-1.0000]	0.008	0.95	0.3396	1	0.9259	0.8667	1
MinMax_PCA_RFE_9_AB	40	13	27	1	[1.0000-1.0000]	0	1	0.6231	1	1	1	1
MinMax_PCA_RFE_9_DT	40	13	27	1	[1.0000-1.0000]	0	1	1	1	1	1	1
MinMax_PCA_RFE_10_SVM	40	13	27	0.9972	[0.9835-1.0000]	0.0048	0.975	0.5097	1	0.963	0.9286	1
MinMax_PCA_RFE_10_LDA	40	13	27	1	[1.0000-1.0000]	0	1	0.426	1	1	1	1
MinMax_PCA_RFE_10_RF	40	13	27	1	[1.0000-1.0000]	0	1	0.69	1	1	1	1
MinMax_PCA_RFE_10_LR	40	13	27	1	[1.0000-1.0000]	0	1	0.5489	1	1	1	1
MinMax_PCA_RFE_10_LRLasso	40	13	27	1	[1.0000-1.0000]	0	1	0.4836	1	1	1	1
MinMax_PCA_RFE_10_AB	40	13	27	1	[1.0000-1.0000]	0	1	0.6778	1	1	1	1
MinMax_PCA_RFE_10_DT	40	13	27	1	[1.0000-1.0000]	0	1	1	1	1	1	1
MinMax_PCA_RFE_11_SVM	40	13	27	1	[1.0000-1.0000]	0	1	0.4857	1	1	1	1
MinMax_PCA_RFE_11_LDA	40	13	27	1	[1.0000-1.0000]	0	1	0.3637	1	1	1	1
MinMax_PCA_RFE_11_RF	40	13	27	1	[1.0000-1.0000]	0	1	0.71	1	1	1	1
MinMax_PCA_RFE_11_LR	40	13	27	1	[1.0000-1.0000]	0	1	0.5511	1	1	1	1
MinMax_PCA_RFE_11_LRLasso	40	13	27	1	[1.0000-1.0000]	0	1	0.4837	1	1	1	1
MinMax_PCA_RFE_11_AB	40	13	27	1	[1.0000-1.0000]	0	1	0.6778	1	1	1	1
MinMax_PCA_RFE_11_DT	40	13	27	1	[1.0000-1.0000]	0	1	1	1	1	1	1
MinMax_PCA_RFE_12_SVM	40	13	27	1	[1.0000-1.0000]	0	1	0.4821	1	1	1	1
MinMax_PCA_RFE_12_LDA	40	13	27	1	[1.0000-1.0000]	0	1	0.3112	1	1	1	1
MinMax_PCA_RFE_12_RF	40	13	27	1	[1.0000-1.0000]	0	1	0.7	1	1	1	1
MinMax_PCA_RFE_12_LR	40	13	27	1	[1.0000-1.0000]	0	1	0.5509	1	1	1	1
MinMax_PCA_RFE_12_LRLasso	40	13	27	1	[1.0000-1.0000]	0	1	0.4836	1	1	1	1
MinMax_PCA_RFE_12_AB	40	13	27	1	[1.0000-1.0000]	0	1	0.6841	1	1	1	1
MinMax_PCA_RFE_12_DT	40	13	27	1	[1.0000-1.0000]	0	1	1	1	1	1	1
MinMax_PCC_ANOVA_1_SVM	40	13	27	0.7635	[0.5417-0.9520]	0.1042	0.775	0.3372	0.7692	0.7778	0.625	0.875
MinMax_PCC_ANOVA_1_LDA	40	13	27	0.7635	[0.5417-0.9520]	0.1042	0.775	0.2935	0.7692	0.7778	0.625	0.875
MinMax_PCC_ANOVA_1_RF	40	13	27	1	[1.0000-1.0000]	0	1	0.625	1	1	1	1
MinMax_PCC_ANOVA_1_LR	40	13	27	0.7635	[0.5417-0.9520]	0.1042	0.775	0.2972	0.7692	0.7778	0.625	0.875
MinMax_PCC_ANOVA_1_LRLasso	40	13	27	0.7635	[0.5417-0.9520]	0.1042	0.775	0.3502	0.7692	0.7778	0.625	0.875
MinMax_PCC_ANOVA_1_AB	40	13	27	1	[1.0000-1.0000]	0	1	0.5239	1	1	1	1
MinMax_PCC_ANOVA_1_DT	40	13	27	1	[1.0000-1.0000]	0	1	1	1	1	1	1
MinMax_PCC_ANOVA_2_SVM	40	13	27	0.8547	[0.6933-0.9829]	0.0744	0.9	0.5531	0.6923	1	1	0.871
MinMax_PCC_ANOVA_2_LDA	40	13	27	0.8632	[0.7053-0.9906]	0.0712	0.9	0.6172	0.6923	1	1	0.871
MinMax_PCC_ANOVA_2_RF	40	13	27	1	[1.0000-1.0000]	0	1	0.655	1	1	1	1
MinMax_PCC_ANOVA_2_LR	40	13	27	0.8689	[0.7198-0.9906]	0.0684	0.9	0.5846	0.6923	1	1	0.871
MinMax_PCC_ANOVA_2_LRLasso	40	13	27	0.8718	[0.7350-0.9787]	0.062	0.85	0.422	0.7692	0.8889	0.7692	0.8889
MinMax_PCC_ANOVA_2_AB	40	13	27	1	[1.0000-1.0000]	0	1	0.5924	1	1	1	1
MinMax_PCC_ANOVA_2_DT	40	13	27	1	[1.0000-1.0000]	0	1	1	1	1	1	1
MinMax_PCC_ANOVA_3_SVM	40	13	27	0.8661	[0.7120-0.9906]	0.0698	0.9	0.5	0.6923	1	1	0.871
MinMax_PCC_ANOVA_3_LDA	40	13	27	0.8632	[0.7053-0.9906]	0.0712	0.9	0.6153	0.6923	1	1	0.871
MinMax_PCC_ANOVA_3_RF	40	13	27	1	[1.0000-1.0000]	0	1	0.65	1	1	1	1
MinMax_PCC_ANOVA_3_LR	40	13	27	0.8718	[0.7268-0.9906]	0.0671	0.9	0.5985	0.6923	1	1	0.871
MinMax_PCC_ANOVA_3_LRLasso	40	13	27	0.8718	[0.7350-0.9787]	0.062	0.85	0.422	0.7692	0.8889	0.7692	0.8889
MinMax_PCC_ANOVA_3_AB	40	13	27	1	[1.0000-1.0000]	0	1	0.6053	1	1	1	1
MinMax_PCC_ANOVA_3_DT	40	13	27	1	[1.0000-1.0000]	0	1	1	1	1	1	1
MinMax_PCC_ANOVA_4_SVM	40	13	27	0.8661	[0.7120-0.9906]	0.0698	0.9	0.5	0.6923	1	1	0.871
MinMax_PCC_ANOVA_4_LDA	40	13	27	0.8575	[0.6933-0.9858]	0.0722	0.9	0.6027	0.6923	1	1	0.871
MinMax_PCC_ANOVA_4_RF	40	13	27	1	[1.0000-1.0000]	0	1	0.655	1	1	1	1
MinMax_PCC_ANOVA_4_LR	40	13	27	0.8689	[0.7198-0.9906]	0.0684	0.9	0.59	0.6923	1	1	0.871
MinMax_PCC_ANOVA_4_LRLasso	40	13	27	0.8718	[0.7350-0.9787]	0.062	0.85	0.422	0.7692	0.8889	0.7692	0.8889
MinMax_PCC_ANOVA_4_AB	40	13	27	1	[1.0000-1.0000]	0	1	0.5822	1	1	1	1
MinMax_PCC_ANOVA_4_DT	40	13	27	1	[1.0000-1.0000]	0	1	1	1	1	1	1
MinMax_PCC_ANOVA_5_SVM	40	13	27	0.8775	[0.7413-0.9844]	0.062	0.875	0.4453	0.7692	0.9259	0.8333	0.8929
MinMax_PCC_ANOVA_5_LDA	40	13	27	0.8632	[0.7067-0.9875]	0.07	0.9	0.6733	0.6923	1	1	0.871
MinMax_PCC_ANOVA_5_RF	40	13	27	1	[1.0000-1.0000]	0	1	0.68	1	1	1	1
MinMax_PCC_ANOVA_5_LR	40	13	27	0.8689	[0.7198-0.9906]	0.0684	0.9	0.582	0.6923	1	1	0.871
MinMax_PCC_ANOVA_5_LRLasso	40	13	27	0.8718	[0.7350-0.9787]	0.062	0.85	0.422	0.7692	0.8889	0.7692	0.8889
MinMax_PCC_ANOVA_5_AB	40	13	27	1	[1.0000-1.0000]	0	1	0.6138	1	1	1	1
MinMax_PCC_ANOVA_5_DT	40	13	27	1	[1.0000-1.0000]	0	1	1	1	1	1	1
MinMax_PCC_ANOVA_6_SVM	40	13	27	0.8718	[0.7390-0.9821]	0.0616	0.875	0.4415	0.7692	0.9259	0.8333	0.8929
MinMax_PCC_ANOVA_6_LDA	40	13	27	0.8746	[0.7200-0.9900]	0.0674	0.9	0.6154	0.6923	1	1	0.871
MinMax_PCC_ANOVA_6_RF	40	13	27	1	[1.0000-1.0000]	0	1	0.675	1	1	1	1
MinMax_PCC_ANOVA_6_LR	40	13	27	0.8689	[0.7198-0.9906]	0.0684	0.9	0.5743	0.6923	1	1	0.871
MinMax_PCC_ANOVA_6_LRLasso	40	13	27	0.8718	[0.7350-0.9787]	0.062	0.85	0.422	0.7692	0.8889	0.7692	0.8889
MinMax_PCC_ANOVA_6_AB	40	13	27	1	[1.0000-1.0000]	0	1	0.6302	1	1	1	1
MinMax_PCC_ANOVA_6_DT	40	13	27	1	[1.0000-1.0000]	0	1	1	1	1	1	1
MinMax_PCC_ANOVA_7_SVM	40	13	27	0.8775	[0.7445-0.9870]	0.0621	0.875	0.4387	0.7692	0.9259	0.8333	0.8929
MinMax_PCC_ANOVA_7_LDA	40	13	27	0.8718	[0.7236-0.9829]	0.067	0.9	0.6436	0.6923	1	1	0.871
MinMax_PCC_ANOVA_7_RF	40	13	27	1	[1.0000-1.0000]	0	1	0.7	1	1	1	1
MinMax_PCC_ANOVA_7_LR	40	13	27	0.8746	[0.7304-0.9920]	0.0655	0.875	0.4263	0.7692	0.9259	0.8333	0.8929
MinMax_PCC_ANOVA_7_LRLasso	40	13	27	0.8718	[0.7350-0.9787]	0.062	0.85	0.422	0.7692	0.8889	0.7692	0.8889
MinMax_PCC_ANOVA_7_AB	40	13	27	1	[1.0000-1.0000]	0	1	0.6319	1	1	1	1
MinMax_PCC_ANOVA_7_DT	40	13	27	1	[1.0000-1.0000]	0	1	1	1	1	1	1
MinMax_PCC_ANOVA_8_SVM	40	13	27	0.8803	[0.7413-0.9870]	0.06	0.875	0.4369	0.7692	0.9259	0.8333	0.8929
MinMax_PCC_ANOVA_8_LDA	40	13	27	0.8689	[0.7109-0.9829]	0.0682	0.9	0.6229	0.6923	1	1	0.871
MinMax_PCC_ANOVA_8_RF	40	13	27	1	[1.0000-1.0000]	0	1	0.69	1	1	1	1
MinMax_PCC_ANOVA_8_LR	40	13	27	0.8832	[0.7418-0.9961]	0.0632	0.9	0.4811	0.7692	0.963	0.9091	0.8966
MinMax_PCC_ANOVA_8_LRLasso	40	13	27	0.8803	[0.7413-0.9886]	0.0625	0.875	0.4229	0.7692	0.9259	0.8333	0.8929
MinMax_PCC_ANOVA_8_AB	40	13	27	1	[1.0000-1.0000]	0	1	0.6951	1	1	1	1
MinMax_PCC_ANOVA_8_DT	40	13	27	1	[1.0000-1.0000]	0	1	1	1	1	1	1
MinMax_PCC_ANOVA_9_SVM	40	13	27	0.8832	[0.7413-0.9937]	0.0623	0.875	0.4369	0.7692	0.9259	0.8333	0.8929
MinMax_PCC_ANOVA_9_LDA	40	13	27	0.8775	[0.7253-0.9881]	0.0647	0.9	0.6593	0.6923	1	1	0.871
MinMax_PCC_ANOVA_9_RF	40	13	27	1	[1.0000-1.0000]	0	1	0.685	1	1	1	1
MinMax_PCC_ANOVA_9_LR	40	13	27	0.8889	[0.7524-0.9961]	0.0609	0.9	0.4676	0.7692	0.963	0.9091	0.8966
MinMax_PCC_ANOVA_9_LRLasso	40	13	27	0.8803	[0.7413-0.9886]	0.0625	0.875	0.4229	0.7692	0.9259	0.8333	0.8929
MinMax_PCC_ANOVA_9_AB	40	13	27	1	[1.0000-1.0000]	0	1	0.649	1	1	1	1
MinMax_PCC_ANOVA_9_DT	40	13	27	1	[1.0000-1.0000]	0	1	1	1	1	1	1
MinMax_PCC_ANOVA_10_SVM	40	13	27	0.8832	[0.7467-0.9920]	0.0613	0.85	0.4291	0.7692	0.8889	0.7692	0.8889
MinMax_PCC_ANOVA_10_LDA	40	13	27	0.9316	[0.8269-0.9970]	0.044	0.85	0.1627	0.9231	0.8148	0.7059	0.9565
MinMax_PCC_ANOVA_10_RF	40	13	27	1	[1.0000-1.0000]	0	1	0.67	1	1	1	1
MinMax_PCC_ANOVA_10_LR	40	13	27	0.886	[0.7473-0.9961]	0.0622	0.9	0.4638	0.7692	0.963	0.9091	0.8966
MinMax_PCC_ANOVA_10_LRLasso	40	13	27	0.8803	[0.7413-0.9886]	0.0625	0.875	0.4229	0.7692	0.9259	0.8333	0.8929
MinMax_PCC_ANOVA_10_AB	40	13	27	1	[1.0000-1.0000]	0	1	0.6951	1	1	1	1
MinMax_PCC_ANOVA_10_DT	40	13	27	1	[1.0000-1.0000]	0	1	1	1	1	1	1
MinMax_PCC_ANOVA_11_SVM	40	13	27	0.886	[0.7333-1.0000]	0.0702	0.925	0.612	0.7692	1	1	0.9
MinMax_PCC_ANOVA_11_LDA	40	13	27	0.9516	[0.8690-1.0000]	0.0326	0.9	0.2804	0.8462	0.9259	0.8462	0.9259
MinMax_PCC_ANOVA_11_RF	40	13	27	1	[1.0000-1.0000]	0	1	0.72	1	1	1	1
MinMax_PCC_ANOVA_11_LR	40	13	27	0.8946	[0.7500-1.0000]	0.0616	0.9	0.492	0.7692	0.963	0.9091	0.8966
MinMax_PCC_ANOVA_11_LRLasso	40	13	27	0.8832	[0.7492-0.9915]	0.0609	0.85	0.419	0.7692	0.8889	0.7692	0.8889
MinMax_PCC_ANOVA_11_AB	40	13	27	1	[1.0000-1.0000]	0	1	0.7764	1	1	1	1
MinMax_PCC_ANOVA_11_DT	40	13	27	1	[1.0000-1.0000]	0	1	1	1	1	1	1
MinMax_PCC_ANOVA_12_SVM	40	13	27	0.9345	[0.8200-1.0000]	0.0472	0.9	0.4868	0.8462	0.9259	0.8462	0.9259
MinMax_PCC_ANOVA_12_LDA	40	13	27	0.9915	[0.9588-1.0000]	0.0118	0.975	0.3307	1	0.963	0.9286	1
MinMax_PCC_ANOVA_12_RF	40	13	27	1	[1.0000-1.0000]	0	1	0.675	1	1	1	1
MinMax_PCC_ANOVA_12_LR	40	13	27	0.9915	[0.9657-1.0000]	0.0097	0.95	0.3595	1	0.9259	0.8667	1
MinMax_PCC_ANOVA_12_LRLasso	40	13	27	0.9003	[0.7743-0.9940]	0.0546	0.875	0.4184	0.7692	0.9259	0.8333	0.8929
MinMax_PCC_ANOVA_12_AB	40	13	27	1	[1.0000-1.0000]	0	1	0.8999	1	1	1	1
MinMax_PCC_ANOVA_12_DT	40	13	27	1	[1.0000-1.0000]	0	1	1	1	1	1	1
MinMax_PCC_KW_1_SVM	40	13	27	0.7778	[0.6050-0.9203]	0.0805	0.725	0.32	0.9231	0.6296	0.5455	0.9444
MinMax_PCC_KW_1_LDA	40	13	27	0.7778	[0.6050-0.9203]	0.0805	0.725	0.261	0.9231	0.6296	0.5455	0.9444
MinMax_PCC_KW_1_RF	40	13	27	1	[1.0000-1.0000]	0	1	0.63	1	1	1	1
MinMax_PCC_KW_1_LR	40	13	27	0.7778	[0.6050-0.9203]	0.0805	0.725	0.2742	0.9231	0.6296	0.5455	0.9444
MinMax_PCC_KW_1_LRLasso	40	13	27	0.7778	[0.6050-0.9203]	0.0805	0.725	0.3468	0.9231	0.6296	0.5455	0.9444
MinMax_PCC_KW_1_AB	40	13	27	1	[1.0000-1.0000]	0	1	0.5073	1	1	1	1
MinMax_PCC_KW_1_DT	40	13	27	1	[1.0000-1.0000]	0	1	1	1	1	1	1
MinMax_PCC_KW_2_SVM	40	13	27	0.7977	[0.5956-0.9698]	0.097	0.875	0.5	0.6154	1	1	0.8438
MinMax_PCC_KW_2_LDA	40	13	27	0.8291	[0.6726-0.9613]	0.0741	0.85	0.6052	0.6154	0.963	0.8889	0.8387
MinMax_PCC_KW_2_RF	40	13	27	1	[1.0000-1.0000]	0	1	0.66	1	1	1	1
MinMax_PCC_KW_2_LR	40	13	27	0.8348	[0.6813-0.9635]	0.0726	0.85	0.5752	0.6154	0.963	0.8889	0.8387
MinMax_PCC_KW_2_LRLasso	40	13	27	0.7778	[0.5705-0.9560]	0.0999	0.775	0.3515	0.7692	0.7778	0.625	0.875
MinMax_PCC_KW_2_AB	40	13	27	1	[1.0000-1.0000]	0	1	0.5931	1	1	1	1
MinMax_PCC_KW_2_DT	40	13	27	1	[1.0000-1.0000]	0	1	1	1	1	1	1
MinMax_PCC_KW_3_SVM	40	13	27	0.8661	[0.7143-0.9892]	0.0686	0.875	0.384	0.7692	0.9259	0.8333	0.8929
MinMax_PCC_KW_3_LDA	40	13	27	0.8689	[0.7143-0.9920]	0.0685	0.875	0.3855	0.7692	0.9259	0.8333	0.8929
MinMax_PCC_KW_3_RF	40	13	27	1	[1.0000-1.0000]	0	1	0.665	1	1	1	1
MinMax_PCC_KW_3_LR	40	13	27	0.8718	[0.7202-0.9937]	0.067	0.9	0.4366	0.7692	0.963	0.9091	0.8966
MinMax_PCC_KW_3_LRLasso	40	13	27	0.8519	[0.6880-0.9829]	0.0737	0.875	0.3971	0.6923	0.963	0.9	0.8667
MinMax_PCC_KW_3_AB	40	13	27	1	[1.0000-1.0000]	0	1	0.5952	1	1	1	1
MinMax_PCC_KW_3_DT	40	13	27	1	[1.0000-1.0000]	0	1	1	1	1	1	1
MinMax_PCC_KW_4_SVM	40	13	27	0.8746	[0.7233-0.9964]	0.0672	0.875	0.3937	0.7692	0.9259	0.8333	0.8929
MinMax_PCC_KW_4_LDA	40	13	27	0.8718	[0.7147-0.9964]	0.0689	0.875	0.3318	0.7692	0.9259	0.8333	0.8929
MinMax_PCC_KW_4_RF	40	13	27	1	[1.0000-1.0000]	0	1	0.655	1	1	1	1
MinMax_PCC_KW_4_LR	40	13	27	0.8775	[0.7350-0.9920]	0.0643	0.875	0.4374	0.7692	0.9259	0.8333	0.8929
MinMax_PCC_KW_4_LRLasso	40	13	27	0.8718	[0.7350-0.9787]	0.062	0.85	0.422	0.7692	0.8889	0.7692	0.8889
MinMax_PCC_KW_4_AB	40	13	27	1	[1.0000-1.0000]	0	1	0.5935	1	1	1	1
MinMax_PCC_KW_4_DT	40	13	27	1	[1.0000-1.0000]	0	1	1	1	1	1	1
MinMax_PCC_KW_5_SVM	40	13	27	0.8718	[0.7173-0.9964]	0.0683	0.875	0.4173	0.7692	0.9259	0.8333	0.8929
MinMax_PCC_KW_5_LDA	40	13	27	0.8661	[0.7147-0.9906]	0.0686	0.85	0.3709	0.7692	0.8889	0.7692	0.8889
MinMax_PCC_KW_5_RF	40	13	27	1	[1.0000-1.0000]	0	1	0.665	1	1	1	1
MinMax_PCC_KW_5_LR	40	13	27	0.8803	[0.7363-0.9961]	0.0645	0.9	0.4918	0.7692	0.963	0.9091	0.8966
MinMax_PCC_KW_5_LRLasso	40	13	27	0.8803	[0.7413-0.9886]	0.0625	0.875	0.4229	0.7692	0.9259	0.8333	0.8929
MinMax_PCC_KW_5_AB	40	13	27	1	[1.0000-1.0000]	0	1	0.6793	1	1	1	1
MinMax_PCC_KW_5_DT	40	13	27	1	[1.0000-1.0000]	0	1	1	1	1	1	1
MinMax_PCC_KW_6_SVM	40	13	27	0.8832	[0.7473-0.9969]	0.0631	0.9	0.435	0.7692	0.963	0.9091	0.8966
MinMax_PCC_KW_6_LDA	40	13	27	0.8746	[0.7304-0.9928]	0.0656	0.85	0.3978	0.7692	0.8889	0.7692	0.8889
MinMax_PCC_KW_6_RF	40	13	27	1	[1.0000-1.0000]	0	1	0.7	1	1	1	1
MinMax_PCC_KW_6_LR	40	13	27	0.8803	[0.7363-0.9961]	0.0645	0.9	0.4898	0.7692	0.963	0.9091	0.8966
MinMax_PCC_KW_6_LRLasso	40	13	27	0.8803	[0.7413-0.9886]	0.0625	0.875	0.4229	0.7692	0.9259	0.8333	0.8929
MinMax_PCC_KW_6_AB	40	13	27	1	[1.0000-1.0000]	0	1	0.6762	1	1	1	1
MinMax_PCC_KW_6_DT	40	13	27	1	[1.0000-1.0000]	0	1	1	1	1	1	1
MinMax_PCC_KW_7_SVM	40	13	27	0.8775	[0.7387-0.9892]	0.0623	0.875	0.4481	0.7692	0.9259	0.8333	0.8929
MinMax_PCC_KW_7_LDA	40	13	27	0.8718	[0.7227-0.9844]	0.0661	0.875	0.522	0.6923	0.963	0.9	0.8667
MinMax_PCC_KW_7_RF	40	13	27	1	[1.0000-1.0000]	0	1	0.7	1	1	1	1
MinMax_PCC_KW_7_LR	40	13	27	0.8832	[0.7418-0.9961]	0.0632	0.9	0.4818	0.7692	0.963	0.9091	0.8966
MinMax_PCC_KW_7_LRLasso	40	13	27	0.8803	[0.7413-0.9886]	0.0625	0.875	0.4229	0.7692	0.9259	0.8333	0.8929
MinMax_PCC_KW_7_AB	40	13	27	1	[1.0000-1.0000]	0	1	0.6762	1	1	1	1
MinMax_PCC_KW_7_DT	40	13	27	1	[1.0000-1.0000]	0	1	1	1	1	1	1
MinMax_PCC_KW_8_SVM	40	13	27	0.8917	[0.7627-0.9844]	0.0568	0.85	0.4389	0.7692	0.8889	0.7692	0.8889
MinMax_PCC_KW_8_LDA	40	13	27	0.8832	[0.7390-0.9863]	0.0641	0.875	0.5669	0.6923	0.963	0.9	0.8667
MinMax_PCC_KW_8_RF	40	13	27	1	[1.0000-1.0000]	0	1	0.69	1	1	1	1
MinMax_PCC_KW_8_LR	40	13	27	0.9003	[0.7619-0.9906]	0.0563	0.85	0.4307	0.7692	0.8889	0.7692	0.8889
MinMax_PCC_KW_8_LRLasso	40	13	27	0.8917	[0.7569-0.9890]	0.0582	0.85	0.401	0.7692	0.8889	0.7692	0.8889
MinMax_PCC_KW_8_AB	40	13	27	1	[1.0000-1.0000]	0	1	0.647	1	1	1	1
MinMax_PCC_KW_8_DT	40	13	27	1	[1.0000-1.0000]	0	1	1	1	1	1	1
MinMax_PCC_KW_9_SVM	40	13	27	0.886	[0.7519-0.9840]	0.0586	0.85	0.4355	0.7692	0.8889	0.7692	0.8889
MinMax_PCC_KW_9_LDA	40	13	27	0.9003	[0.7649-0.9911]	0.0624	0.825	0.2257	0.9231	0.7778	0.6667	0.9545
MinMax_PCC_KW_9_RF	40	13	27	1	[1.0000-1.0000]	0	1	0.695	1	1	1	1
MinMax_PCC_KW_9_LR	40	13	27	0.9003	[0.7619-0.9906]	0.0563	0.85	0.4313	0.7692	0.8889	0.7692	0.8889
MinMax_PCC_KW_9_LRLasso	40	13	27	0.8917	[0.7569-0.9890]	0.0582	0.85	0.401	0.7692	0.8889	0.7692	0.8889
MinMax_PCC_KW_9_AB	40	13	27	1	[1.0000-1.0000]	0	1	0.6923	1	1	1	1
MinMax_PCC_KW_9_DT	40	13	27	1	[1.0000-1.0000]	0	1	1	1	1	1	1
MinMax_PCC_KW_10_SVM	40	13	27	0.886	[0.7519-0.9840]	0.0586	0.85	0.4333	0.7692	0.8889	0.7692	0.8889
MinMax_PCC_KW_10_LDA	40	13	27	0.8974	[0.7653-0.9913]	0.0631	0.9	0.6082	0.6923	1	1	0.871
MinMax_PCC_KW_10_RF	40	13	27	1	[1.0000-1.0000]	0	1	0.705	1	1	1	1
MinMax_PCC_KW_10_LR	40	13	27	0.9003	[0.7619-0.9906]	0.0563	0.85	0.4271	0.7692	0.8889	0.7692	0.8889
MinMax_PCC_KW_10_LRLasso	40	13	27	0.8917	[0.7569-0.9890]	0.0582	0.85	0.401	0.7692	0.8889	0.7692	0.8889
MinMax_PCC_KW_10_AB	40	13	27	1	[1.0000-1.0000]	0	1	0.6694	1	1	1	1
MinMax_PCC_KW_10_DT	40	13	27	1	[1.0000-1.0000]	0	1	1	1	1	1	1
MinMax_PCC_KW_11_SVM	40	13	27	0.8832	[0.7489-0.9821]	0.0595	0.85	0.4312	0.7692	0.8889	0.7692	0.8889
MinMax_PCC_KW_11_LDA	40	13	27	0.9573	[0.8800-1.0000]	0.0315	0.925	0.6176	0.8462	0.963	0.9167	0.9286
MinMax_PCC_KW_11_RF	40	13	27	1	[1.0000-1.0000]	0	1	0.7	1	1	1	1
MinMax_PCC_KW_11_LR	40	13	27	0.9003	[0.7619-0.9906]	0.0563	0.85	0.4275	0.7692	0.8889	0.7692	0.8889
MinMax_PCC_KW_11_LRLasso	40	13	27	0.8917	[0.7569-0.9890]	0.0582	0.85	0.401	0.7692	0.8889	0.7692	0.8889
MinMax_PCC_KW_11_AB	40	13	27	1	[1.0000-1.0000]	0	1	0.6825	1	1	1	1
MinMax_PCC_KW_11_DT	40	13	27	1	[1.0000-1.0000]	0	1	1	1	1	1	1
MinMax_PCC_KW_12_SVM	40	13	27	0.8917	[0.7575-0.9858]	0.0574	0.825	0.4174	0.7692	0.8519	0.7143	0.8846
MinMax_PCC_KW_12_LDA	40	13	27	0.9601	[0.8849-1.0000]	0.0319	0.95	0.7322	0.8462	1	1	0.931
MinMax_PCC_KW_12_RF	40	13	27	1	[1.0000-1.0000]	0	1	0.725	1	1	1	1
MinMax_PCC_KW_12_LR	40	13	27	0.8974	[0.7692-0.9857]	0.0555	0.8	0.2876	0.9231	0.7407	0.6316	0.9524
MinMax_PCC_KW_12_LRLasso	40	13	27	0.8917	[0.7569-0.9890]	0.0582	0.85	0.401	0.7692	0.8889	0.7692	0.8889
MinMax_PCC_KW_12_AB	40	13	27	1	[1.0000-1.0000]	0	1	0.678	1	1	1	1
MinMax_PCC_KW_12_DT	40	13	27	1	[1.0000-1.0000]	0	1	1	1	1	1	1
MinMax_PCC_RFE_1_SVM	40	13	27	0.3875	[0.2051-0.5982]	0.1015	0.675	0.3633	0.0769	0.963	0.5	0.6842
MinMax_PCC_RFE_1_LDA	40	13	27	0.6125	[0.4044-0.7994]	0.1015	0.75	0.646	0.2308	1	1	0.7297
MinMax_PCC_RFE_1_RF	40	13	27	1	[1.0000-1.0000]	0	1	0.555	1	1	1	1
MinMax_PCC_RFE_1_LR	40	13	27	0.6125	[0.4044-0.7994]	0.1015	0.75	0.7151	0.2308	1	1	0.7297
MinMax_PCC_RFE_1_LRLasso	40	13	27	0.6125	[0.4044-0.7994]	0.1015	0.75	0.3996	0.2308	1	1	0.7297
MinMax_PCC_RFE_1_AB	40	13	27	1	[1.0000-1.0000]	0	1	0.5	1	1	1	1
MinMax_PCC_RFE_1_DT	40	13	27	1	[1.0000-1.0000]	0	1	1	1	1	1	1
MinMax_PCC_RFE_2_SVM	40	13	27	0.9088	[0.7787-0.9928]	0.0565	0.825	0.3484	0.9231	0.7778	0.6667	0.9545
MinMax_PCC_RFE_2_LDA	40	13	27	0.9088	[0.7787-0.9928]	0.0565	0.825	0.2006	0.9231	0.7778	0.6667	0.9545
MinMax_PCC_RFE_2_RF	40	13	27	1	[1.0000-1.0000]	0	1	0.625	1	1	1	1
MinMax_PCC_RFE_2_LR	40	13	27	0.9145	[0.7833-0.9947]	0.0563	0.85	0.2616	0.9231	0.8148	0.7059	0.9565
MinMax_PCC_RFE_2_LRLasso	40	13	27	0.8775	[0.7374-0.9843]	0.0648	0.825	0.3598	0.8462	0.8148	0.6875	0.9167
MinMax_PCC_RFE_2_AB	40	13	27	1	[1.0000-1.0000]	0	1	0.5643	1	1	1	1
MinMax_PCC_RFE_2_DT	40	13	27	1	[1.0000-1.0000]	0	1	1	1	1	1	1
MinMax_PCC_RFE_3_SVM	40	13	27	0.9373	[0.8433-0.9974]	0.0393	0.875	0.3181	1	0.8148	0.7222	1
MinMax_PCC_RFE_3_LDA	40	13	27	0.9402	[0.8567-0.9947]	0.0362	0.875	0.1436	1	0.8148	0.7222	1
MinMax_PCC_RFE_3_RF	40	13	27	1	[1.0000-1.0000]	0	1	0.66	1	1	1	1
MinMax_PCC_RFE_3_LR	40	13	27	0.9487	[0.8724-0.9973]	0.0319	0.875	0.2386	1	0.8148	0.7222	1
MinMax_PCC_RFE_3_LRLasso	40	13	27	0.8775	[0.7374-0.9843]	0.0648	0.825	0.3599	0.8462	0.8148	0.6875	0.9167
MinMax_PCC_RFE_3_AB	40	13	27	1	[1.0000-1.0000]	0	1	0.6769	1	1	1	1
MinMax_PCC_RFE_3_DT	40	13	27	1	[1.0000-1.0000]	0	1	1	1	1	1	1
MinMax_PCC_RFE_4_SVM	40	13	27	0.943	[0.8555-1.0000]	0.0366	0.875	0.3798	1	0.8148	0.7222	1
MinMax_PCC_RFE_4_LDA	40	13	27	0.9687	[0.9060-1.0000]	0.0239	0.925	0.3116	1	0.8889	0.8125	1
MinMax_PCC_RFE_4_RF	40	13	27	1	[1.0000-1.0000]	0	1	0.675	1	1	1	1
MinMax_PCC_RFE_4_LR	40	13	27	0.9687	[0.9091-1.0000]	0.0238	0.9	0.29	1	0.8519	0.7647	1
MinMax_PCC_RFE_4_LRLasso	40	13	27	0.9259	[0.8307-0.9973]	0.043	0.875	0.4051	0.9231	0.8519	0.75	0.9583
MinMax_PCC_RFE_4_AB	40	13	27	1	[1.0000-1.0000]	0	1	0.7585	1	1	1	1
MinMax_PCC_RFE_4_DT	40	13	27	1	[1.0000-1.0000]	0	1	1	1	1	1	1
MinMax_PCC_RFE_5_SVM	40	13	27	0.943	[0.8555-1.0000]	0.0366	0.875	0.3696	1	0.8148	0.7222	1
MinMax_PCC_RFE_5_LDA	40	13	27	0.9687	[0.9060-1.0000]	0.0239	0.925	0.3072	1	0.8889	0.8125	1
MinMax_PCC_RFE_5_RF	40	13	27	1	[1.0000-1.0000]	0	1	0.675	1	1	1	1
MinMax_PCC_RFE_5_LR	40	13	27	0.9744	[0.9247-1.0000]	0.0202	0.925	0.2939	1	0.8889	0.8125	1
MinMax_PCC_RFE_5_LRLasso	40	13	27	0.9259	[0.8307-0.9973]	0.043	0.875	0.4051	0.9231	0.8519	0.75	0.9583
MinMax_PCC_RFE_5_AB	40	13	27	1	[1.0000-1.0000]	0	1	0.76	1	1	1	1
MinMax_PCC_RFE_5_DT	40	13	27	1	[1.0000-1.0000]	0	1	1	1	1	1	1
MinMax_PCC_RFE_6_SVM	40	13	27	0.9744	[0.9256-1.0000]	0.0199	0.9	0.3766	1	0.8519	0.7647	1
MinMax_PCC_RFE_6_LDA	40	13	27	0.9915	[0.9635-1.0000]	0.011	0.975	0.2939	1	0.963	0.9286	1
MinMax_PCC_RFE_6_RF	40	13	27	1	[1.0000-1.0000]	0	1	0.705	1	1	1	1
MinMax_PCC_RFE_6_LR	40	13	27	0.9915	[0.9633-1.0000]	0.0103	0.95	0.3251	1	0.9259	0.8667	1
MinMax_PCC_RFE_6_LRLasso	40	13	27	0.9259	[0.8307-0.9973]	0.043	0.875	0.4051	0.9231	0.8519	0.75	0.9583
MinMax_PCC_RFE_6_AB	40	13	27	1	[1.0000-1.0000]	0	1	0.8415	1	1	1	1
MinMax_PCC_RFE_6_DT	40	13	27	1	[1.0000-1.0000]	0	1	1	1	1	1	1
MinMax_PCC_RFE_7_SVM	40	13	27	0.9858	[0.9444-1.0000]	0.0148	0.95	0.5436	0.9231	0.963	0.9231	0.963
MinMax_PCC_RFE_7_LDA	40	13	27	0.9886	[0.9531-1.0000]	0.0132	0.95	0.1837	1	0.9259	0.8667	1
MinMax_PCC_RFE_7_RF	40	13	27	1	[1.0000-1.0000]	0	1	0.68	1	1	1	1
MinMax_PCC_RFE_7_LR	40	13	27	0.9915	[0.9616-1.0000]	0.0112	0.975	0.4369	0.9231	1	1	0.9643
MinMax_PCC_RFE_7_LRLasso	40	13	27	0.9259	[0.8307-0.9973]	0.043	0.875	0.4051	0.9231	0.8519	0.75	0.9583
MinMax_PCC_RFE_7_AB	40	13	27	1	[1.0000-1.0000]	0	1	0.8456	1	1	1	1
MinMax_PCC_RFE_7_DT	40	13	27	1	[1.0000-1.0000]	0	1	1	1	1	1	1
MinMax_PCC_RFE_8_SVM	40	13	27	0.9858	[0.9373-1.0000]	0.0173	0.975	0.621	0.9231	1	1	0.9643
MinMax_PCC_RFE_8_LDA	40	13	27	1	[1.0000-1.0000]	0	1	0.4526	1	1	1	1
MinMax_PCC_RFE_8_RF	40	13	27	1	[1.0000-1.0000]	0	1	0.69	1	1	1	1
MinMax_PCC_RFE_8_LR	40	13	27	0.9943	[0.9732-1.0000]	0.0084	0.95	0.284	1	0.9259	0.8667	1
MinMax_PCC_RFE_8_LRLasso	40	13	27	0.9259	[0.8307-0.9973]	0.043	0.875	0.4051	0.9231	0.8519	0.75	0.9583
MinMax_PCC_RFE_8_AB	40	13	27	1	[1.0000-1.0000]	0	1	0.8755	1	1	1	1
MinMax_PCC_RFE_8_DT	40	13	27	1	[1.0000-1.0000]	0	1	1	1	1	1	1
MinMax_PCC_RFE_9_SVM	40	13	27	0.9943	[0.9744-1.0000]	0.008	0.95	0.3724	1	0.9259	0.8667	1
MinMax_PCC_RFE_9_LDA	40	13	27	0.9972	[0.9821-1.0000]	0.0056	0.975	0.2364	1	0.963	0.9286	1
MinMax_PCC_RFE_9_RF	40	13	27	1	[1.0000-1.0000]	0	1	0.685	1	1	1	1
MinMax_PCC_RFE_9_LR	40	13	27	1	[1.0000-1.0000]	0	1	0.3811	1	1	1	1
MinMax_PCC_RFE_9_LRLasso	40	13	27	0.9259	[0.8307-0.9973]	0.043	0.875	0.4051	0.9231	0.8519	0.75	0.9583
MinMax_PCC_RFE_9_AB	40	13	27	1	[1.0000-1.0000]	0	1	0.9247	1	1	1	1
MinMax_PCC_RFE_9_DT	40	13	27	1	[1.0000-1.0000]	0	1	1	1	1	1	1
MinMax_PCC_RFE_10_SVM	40	13	27	0.9943	[0.9744-1.0000]	0.008	0.95	0.3711	1	0.9259	0.8667	1
MinMax_PCC_RFE_10_LDA	40	13	27	0.9972	[0.9821-1.0000]	0.0056	0.975	0.1416	1	0.963	0.9286	1
MinMax_PCC_RFE_10_RF	40	13	27	1	[1.0000-1.0000]	0	1	0.69	1	1	1	1
MinMax_PCC_RFE_10_LR	40	13	27	1	[1.0000-1.0000]	0	1	0.338	1	1	1	1
MinMax_PCC_RFE_10_LRLasso	40	13	27	0.9259	[0.8307-0.9973]	0.043	0.875	0.4051	0.9231	0.8519	0.75	0.9583
MinMax_PCC_RFE_10_AB	40	13	27	1	[1.0000-1.0000]	0	1	0.895	1	1	1	1
MinMax_PCC_RFE_10_DT	40	13	27	1	[1.0000-1.0000]	0	1	1	1	1	1	1
MinMax_PCC_RFE_11_SVM	40	13	27	0.9886	[0.9481-1.0000]	0.0144	0.975	0.4206	0.9231	1	1	0.9643
MinMax_PCC_RFE_11_LDA	40	13	27	1	[1.0000-1.0000]	0	1	0.6457	1	1	1	1
MinMax_PCC_RFE_11_RF	40	13	27	1	[1.0000-1.0000]	0	1	0.695	1	1	1	1
MinMax_PCC_RFE_11_LR	40	13	27	1	[1.0000-1.0000]	0	1	0.3555	1	1	1	1
MinMax_PCC_RFE_11_LRLasso	40	13	27	0.9259	[0.8307-0.9973]	0.043	0.875	0.4051	0.9231	0.8519	0.75	0.9583
MinMax_PCC_RFE_11_AB	40	13	27	1	[1.0000-1.0000]	0	1	0.9175	1	1	1	1
MinMax_PCC_RFE_11_DT	40	13	27	1	[1.0000-1.0000]	0	1	1	1	1	1	1
MinMax_PCC_RFE_12_SVM	40	13	27	1	[1.0000-1.0000]	0	1	0.5138	1	1	1	1
MinMax_PCC_RFE_12_LDA	40	13	27	1	[1.0000-1.0000]	0	1	0.9445	1	1	1	1
MinMax_PCC_RFE_12_RF	40	13	27	1	[1.0000-1.0000]	0	1	0.73	1	1	1	1
MinMax_PCC_RFE_12_LR	40	13	27	1	[1.0000-1.0000]	0	1	0.6081	1	1	1	1
MinMax_PCC_RFE_12_LRLasso	40	13	27	0.9259	[0.8307-0.9973]	0.043	0.875	0.4051	0.9231	0.8519	0.75	0.9583
MinMax_PCC_RFE_12_AB	40	13	27	1	[1.0000-1.0000]	0	1	0.9798	1	1	1	1
MinMax_PCC_RFE_12_DT	40	13	27	1	[1.0000-1.0000]	0	1	1	1	1	1	1
Zscore_PCA_ANOVA_1_SVM	40	13	27	0.2564	[0.0952-0.4480]	0.0916	0.625	0.3585	0.1538	0.8519	0.3333	0.6765
Zscore_PCA_ANOVA_1_LDA	40	13	27	0.7436	[0.5520-0.9060]	0.0916	0.7	0.2714	0.8462	0.6296	0.5238	0.8947
Zscore_PCA_ANOVA_1_RF	40	13	27	1	[1.0000-1.0000]	0	1	0.6	1	1	1	1
Zscore_PCA_ANOVA_1_LR	40	13	27	0.7436	[0.5520-0.9060]	0.0916	0.7	0.3078	0.8462	0.6296	0.5238	0.8947
Zscore_PCA_ANOVA_1_LRLasso	40	13	27	0.7436	[0.5520-0.9060]	0.0916	0.7	0.3052	0.8462	0.6296	0.5238	0.8947
Zscore_PCA_ANOVA_1_AB	40	13	27	1	[1.0000-1.0000]	0	1	0.5118	1	1	1	1
Zscore_PCA_ANOVA_1_DT	40	13	27	1	[1.0000-1.0000]	0	1	1	1	1	1	1
Zscore_PCA_ANOVA_2_SVM	40	13	27	0.812	[0.6364-0.9630]	0.0824	0.825	0.3823	0.7692	0.8519	0.7143	0.8846
Zscore_PCA_ANOVA_2_LDA	40	13	27	0.8148	[0.6406-0.9630]	0.0821	0.85	0.3972	0.7692	0.8889	0.7692	0.8889
Zscore_PCA_ANOVA_2_RF	40	13	27	1	[1.0000-1.0000]	0	1	0.64	1	1	1	1
Zscore_PCA_ANOVA_2_LR	40	13	27	0.8177	[0.6432-0.9642]	0.0811	0.85	0.5127	0.7692	0.8889	0.7692	0.8889
Zscore_PCA_ANOVA_2_LRLasso	40	13	27	0.8177	[0.6432-0.9642]	0.0811	0.85	0.4363	0.7692	0.8889	0.7692	0.8889
Zscore_PCA_ANOVA_2_AB	40	13	27	1	[1.0000-1.0000]	0	1	0.5554	1	1	1	1
Zscore_PCA_ANOVA_2_DT	40	13	27	1	[1.0000-1.0000]	0	1	1	1	1	1	1
Zscore_PCA_ANOVA_3_SVM	40	13	27	0.9088	[0.7887-0.9890]	0.0516	0.85	0.3615	0.8462	0.8519	0.7333	0.92
Zscore_PCA_ANOVA_3_LDA	40	13	27	0.9145	[0.8025-0.9902]	0.047	0.875	0.3853	0.7692	0.9259	0.8333	0.8929
Zscore_PCA_ANOVA_3_RF	40	13	27	1	[1.0000-1.0000]	0	1	0.61	1	1	1	1
Zscore_PCA_ANOVA_3_LR	40	13	27	0.9174	[0.8047-0.9881]	0.0463	0.85	0.4466	0.8462	0.8519	0.7333	0.92
Zscore_PCA_ANOVA_3_LRLasso	40	13	27	0.9202	[0.8095-0.9883]	0.0451	0.85	0.3788	0.8462	0.8519	0.7333	0.92
Zscore_PCA_ANOVA_3_AB	40	13	27	1	[1.0000-1.0000]	0	1	0.573	1	1	1	1
Zscore_PCA_ANOVA_3_DT	40	13	27	1	[1.0000-1.0000]	0	1	1	1	1	1	1
Zscore_PCA_ANOVA_4_SVM	40	13	27	0.9316	[0.8208-1.0000]	0.0451	0.9	0.4296	0.8462	0.9259	0.8462	0.9259
Zscore_PCA_ANOVA_4_LDA	40	13	27	0.9259	[0.8214-0.9945]	0.0445	0.9	0.4027	0.8462	0.9259	0.8462	0.9259
Zscore_PCA_ANOVA_4_RF	40	13	27	1	[1.0000-1.0000]	0	1	0.605	1	1	1	1
Zscore_PCA_ANOVA_4_LR	40	13	27	0.9288	[0.8245-0.9937]	0.0432	0.9	0.5537	0.8462	0.9259	0.8462	0.9259
Zscore_PCA_ANOVA_4_LRLasso	40	13	27	0.9402	[0.8462-0.9969]	0.0387	0.9	0.5514	0.8462	0.9259	0.8462	0.9259
Zscore_PCA_ANOVA_4_AB	40	13	27	1	[1.0000-1.0000]	0	1	0.5987	1	1	1	1
Zscore_PCA_ANOVA_4_DT	40	13	27	1	[1.0000-1.0000]	0	1	1	1	1	1	1
Zscore_PCA_ANOVA_5_SVM	40	13	27	0.9459	[0.8434-1.0000]	0.0421	0.9	0.3772	0.9231	0.8889	0.8	0.96
Zscore_PCA_ANOVA_5_LDA	40	13	27	0.9288	[0.8006-1.0000]	0.0533	0.925	0.4593	0.8462	0.963	0.9167	0.9286
Zscore_PCA_ANOVA_5_RF	40	13	27	1	[1.0000-1.0000]	0	1	0.63	1	1	1	1
Zscore_PCA_ANOVA_5_LR	40	13	27	0.9345	[0.8276-0.9969]	0.044	0.9	0.6095	0.8462	0.9259	0.8462	0.9259
Zscore_PCA_ANOVA_5_LRLasso	40	13	27	0.9459	[0.8407-1.0000]	0.0423	0.875	0.4263	0.9231	0.8519	0.75	0.9583
Zscore_PCA_ANOVA_5_AB	40	13	27	1	[1.0000-1.0000]	0	1	0.5999	1	1	1	1
Zscore_PCA_ANOVA_5_DT	40	13	27	1	[1.0000-1.0000]	0	1	1	1	1	1	1
Zscore_PCA_ANOVA_6_SVM	40	13	27	0.9487	[0.8376-1.0000]	0.0458	0.95	0.4485	0.8462	1	1	0.931
Zscore_PCA_ANOVA_6_LDA	40	13	27	0.9316	[0.8159-1.0000]	0.0484	0.925	0.4867	0.8462	0.963	0.9167	0.9286
Zscore_PCA_ANOVA_6_RF	40	13	27	1	[1.0000-1.0000]	0	1	0.615	1	1	1	1
Zscore_PCA_ANOVA_6_LR	40	13	27	0.9487	[0.8638-1.0000]	0.0348	0.9	0.467	0.9231	0.8889	0.8	0.96
Zscore_PCA_ANOVA_6_LRLasso	40	13	27	0.9516	[0.8560-1.0000]	0.0386	0.925	0.4136	0.9231	0.9259	0.8571	0.9615
Zscore_PCA_ANOVA_6_AB	40	13	27	1	[1.0000-1.0000]	0	1	0.6397	1	1	1	1
Zscore_PCA_ANOVA_6_DT	40	13	27	1	[1.0000-1.0000]	0	1	1	1	1	1	1
Zscore_PCA_ANOVA_7_SVM	40	13	27	0.9487	[0.8547-1.0000]	0.0392	0.95	0.4657	0.8462	1	1	0.931
Zscore_PCA_ANOVA_7_LDA	40	13	27	0.9373	[0.8280-1.0000]	0.0463	0.95	0.6329	0.8462	1	1	0.931
Zscore_PCA_ANOVA_7_RF	40	13	27	1	[1.0000-1.0000]	0	1	0.685	1	1	1	1
Zscore_PCA_ANOVA_7_LR	40	13	27	0.9601	[0.8925-1.0000]	0.0284	0.9	0.421	0.9231	0.8889	0.8	0.96
Zscore_PCA_ANOVA_7_LRLasso	40	13	27	0.9687	[0.8996-1.0000]	0.0261	0.925	0.3995	0.9231	0.9259	0.8571	0.9615
Zscore_PCA_ANOVA_7_AB	40	13	27	1	[1.0000-1.0000]	0	1	0.6103	1	1	1	1
Zscore_PCA_ANOVA_7_DT	40	13	27	1	[1.0000-1.0000]	0	1	1	1	1	1	1
Zscore_PCA_ANOVA_8_SVM	40	13	27	0.9915	[0.9630-1.0000]	0.0104	0.95	0.2655	1	0.9259	0.8667	1
Zscore_PCA_ANOVA_8_LDA	40	13	27	0.9744	[0.9180-1.0000]	0.0225	0.95	0.4937	0.8462	1	1	0.931
Zscore_PCA_ANOVA_8_RF	40	13	27	1	[1.0000-1.0000]	0	1	0.67	1	1	1	1
Zscore_PCA_ANOVA_8_LR	40	13	27	0.9772	[0.9283-1.0000]	0.0198	0.95	0.4698	1	0.9259	0.8667	1
Zscore_PCA_ANOVA_8_LRLasso	40	13	27	0.9829	[0.9386-1.0000]	0.018	0.95	0.407	1	0.9259	0.8667	1
Zscore_PCA_ANOVA_8_AB	40	13	27	1	[1.0000-1.0000]	0	1	0.6331	1	1	1	1
Zscore_PCA_ANOVA_8_DT	40	13	27	1	[1.0000-1.0000]	0	1	1	1	1	1	1
Zscore_PCA_ANOVA_9_SVM	40	13	27	1	[1.0000-1.0000]	0	1	0.2912	1	1	1	1
Zscore_PCA_ANOVA_9_LDA	40	13	27	0.9943	[0.9733-1.0000]	0.0082	0.95	0.1965	1	0.9259	0.8667	1
Zscore_PCA_ANOVA_9_RF	40	13	27	1	[1.0000-1.0000]	0	1	0.685	1	1	1	1
Zscore_PCA_ANOVA_9_LR	40	13	27	0.9858	[0.9467-1.0000]	0.0145	0.925	0.4819	1	0.8889	0.8125	1
Zscore_PCA_ANOVA_9_LRLasso	40	13	27	0.9972	[0.9827-1.0000]	0.0053	0.975	0.4639	1	0.963	0.9286	1
Zscore_PCA_ANOVA_9_AB	40	13	27	1	[1.0000-1.0000]	0	1	0.6693	1	1	1	1
Zscore_PCA_ANOVA_9_DT	40	13	27	1	[1.0000-1.0000]	0	1	1	1	1	1	1
Zscore_PCA_ANOVA_10_SVM	40	13	27	1	[1.0000-1.0000]	0	1	0.5	1	1	1	1
Zscore_PCA_ANOVA_10_LDA	40	13	27	0.9972	[0.9821-1.0000]	0.005	0.975	0.501	1	0.963	0.9286	1
Zscore_PCA_ANOVA_10_RF	40	13	27	1	[1.0000-1.0000]	0	1	0.685	1	1	1	1
Zscore_PCA_ANOVA_10_LR	40	13	27	0.9886	[0.9524-1.0000]	0.0132	0.975	0.6368	1	0.963	0.9286	1
Zscore_PCA_ANOVA_10_LRLasso	40	13	27	0.9972	[0.9835-1.0000]	0.005	0.975	0.5825	1	0.963	0.9286	1
Zscore_PCA_ANOVA_10_AB	40	13	27	1	[1.0000-1.0000]	0	1	0.638	1	1	1	1
Zscore_PCA_ANOVA_10_DT	40	13	27	1	[1.0000-1.0000]	0	1	1	1	1	1	1
Zscore_PCA_ANOVA_11_SVM	40	13	27	1	[1.0000-1.0000]	0	1	0.514	1	1	1	1
Zscore_PCA_ANOVA_11_LDA	40	13	27	1	[1.0000-1.0000]	0	1	0.8315	1	1	1	1
Zscore_PCA_ANOVA_11_RF	40	13	27	1	[1.0000-1.0000]	0	1	0.66	1	1	1	1
Zscore_PCA_ANOVA_11_LR	40	13	27	0.9972	[0.9844-1.0000]	0.0048	0.975	0.6044	1	0.963	0.9286	1
Zscore_PCA_ANOVA_11_LRLasso	40	13	27	1	[1.0000-1.0000]	0	1	0.6948	1	1	1	1
Zscore_PCA_ANOVA_11_AB	40	13	27	1	[1.0000-1.0000]	0	1	0.6718	1	1	1	1
Zscore_PCA_ANOVA_11_DT	40	13	27	1	[1.0000-1.0000]	0	1	1	1	1	1	1
Zscore_PCA_ANOVA_12_SVM	40	13	27	1	[1.0000-1.0000]	0	1	0.6217	1	1	1	1
Zscore_PCA_ANOVA_12_LDA	40	13	27	1	[1.0000-1.0000]	0	1	0.9133	1	1	1	1
Zscore_PCA_ANOVA_12_RF	40	13	27	1	[1.0000-1.0000]	0	1	0.71	1	1	1	1
Zscore_PCA_ANOVA_12_LR	40	13	27	1	[1.0000-1.0000]	0	1	0.6581	1	1	1	1
Zscore_PCA_ANOVA_12_LRLasso	40	13	27	1	[1.0000-1.0000]	0	1	0.7454	1	1	1	1
Zscore_PCA_ANOVA_12_AB	40	13	27	1	[1.0000-1.0000]	0	1	0.6976	1	1	1	1
Zscore_PCA_ANOVA_12_DT	40	13	27	1	[1.0000-1.0000]	0	1	1	1	1	1	1
Zscore_PCA_KW_1_SVM	40	13	27	0.2564	[0.0952-0.4480]	0.0916	0.625	0.3585	0.1538	0.8519	0.3333	0.6765
Zscore_PCA_KW_1_LDA	40	13	27	0.7436	[0.5520-0.9060]	0.0916	0.7	0.2714	0.8462	0.6296	0.5238	0.8947
Zscore_PCA_KW_1_RF	40	13	27	1	[1.0000-1.0000]	0	1	0.6	1	1	1	1
Zscore_PCA_KW_1_LR	40	13	27	0.7436	[0.5520-0.9060]	0.0916	0.7	0.3078	0.8462	0.6296	0.5238	0.8947
Zscore_PCA_KW_1_LRLasso	40	13	27	0.7436	[0.5520-0.9060]	0.0916	0.7	0.3052	0.8462	0.6296	0.5238	0.8947
Zscore_PCA_KW_1_AB	40	13	27	1	[1.0000-1.0000]	0	1	0.5118	1	1	1	1
Zscore_PCA_KW_1_DT	40	13	27	1	[1.0000-1.0000]	0	1	1	1	1	1	1
Zscore_PCA_KW_2_SVM	40	13	27	0.812	[0.6364-0.9630]	0.0824	0.825	0.3823	0.7692	0.8519	0.7143	0.8846
Zscore_PCA_KW_2_LDA	40	13	27	0.8148	[0.6406-0.9630]	0.0821	0.85	0.3972	0.7692	0.8889	0.7692	0.8889
Zscore_PCA_KW_2_RF	40	13	27	1	[1.0000-1.0000]	0	1	0.64	1	1	1	1
Zscore_PCA_KW_2_LR	40	13	27	0.8177	[0.6432-0.9642]	0.0811	0.85	0.5127	0.7692	0.8889	0.7692	0.8889
Zscore_PCA_KW_2_LRLasso	40	13	27	0.8177	[0.6432-0.9642]	0.0811	0.85	0.4363	0.7692	0.8889	0.7692	0.8889
Zscore_PCA_KW_2_AB	40	13	27	1	[1.0000-1.0000]	0	1	0.5554	1	1	1	1
Zscore_PCA_KW_2_DT	40	13	27	1	[1.0000-1.0000]	0	1	1	1	1	1	1
Zscore_PCA_KW_3_SVM	40	13	27	0.8718	[0.7267-0.9857]	0.0677	0.85	0.38	0.7692	0.8889	0.7692	0.8889
Zscore_PCA_KW_3_LDA	40	13	27	0.8689	[0.7136-0.9892]	0.0707	0.9	0.5703	0.7692	0.963	0.9091	0.8966
Zscore_PCA_KW_3_RF	40	13	27	1	[1.0000-1.0000]	0	1	0.625	1	1	1	1
Zscore_PCA_KW_3_LR	40	13	27	0.8661	[0.7200-0.9857]	0.0698	0.85	0.5341	0.7692	0.8889	0.7692	0.8889
Zscore_PCA_KW_3_LRLasso	40	13	27	0.8661	[0.7200-0.9857]	0.0698	0.85	0.5103	0.7692	0.8889	0.7692	0.8889
Zscore_PCA_KW_3_AB	40	13	27	1	[1.0000-1.0000]	0	1	0.5734	1	1	1	1
Zscore_PCA_KW_3_DT	40	13	27	1	[1.0000-1.0000]	0	1	1	1	1	1	1
Zscore_PCA_KW_4_SVM	40	13	27	0.8632	[0.7100-0.9829]	0.0713	0.875	0.4716	0.7692	0.9259	0.8333	0.8929
Zscore_PCA_KW_4_LDA	40	13	27	0.8604	[0.7053-0.9825]	0.0727	0.875	0.5979	0.7692	0.9259	0.8333	0.8929
Zscore_PCA_KW_4_RF	40	13	27	1	[1.0000-1.0000]	0	1	0.6	1	1	1	1
Zscore_PCA_KW_4_LR	40	13	27	0.8604	[0.7088-0.9780]	0.0707	0.875	0.6133	0.7692	0.9259	0.8333	0.8929
Zscore_PCA_KW_4_LRLasso	40	13	27	0.8632	[0.7167-0.9821]	0.071	0.875	0.5653	0.7692	0.9259	0.8333	0.8929
Zscore_PCA_KW_4_AB	40	13	27	1	[1.0000-1.0000]	0	1	0.5997	1	1	1	1
Zscore_PCA_KW_4_DT	40	13	27	1	[1.0000-1.0000]	0	1	1	1	1	1	1
Zscore_PCA_KW_5_SVM	40	13	27	0.9003	[0.7792-0.9863]	0.0537	0.9	0.3536	0.8462	0.9259	0.8462	0.9259
Zscore_PCA_KW_5_LDA	40	13	27	0.9088	[0.8033-0.9835]	0.0459	0.775	0.1153	1	0.6667	0.5909	1
Zscore_PCA_KW_5_RF	40	13	27	1	[1.0000-1.0000]	0	1	0.65	1	1	1	1
Zscore_PCA_KW_5_LR	40	13	27	0.9003	[0.7900-0.9785]	0.0489	0.75	0.2089	1	0.6296	0.5652	1
Zscore_PCA_KW_5_LRLasso	40	13	27	0.9031	[0.7957-0.9800]	0.0485	0.75	0.1925	1	0.6296	0.5652	1
Zscore_PCA_KW_5_AB	40	13	27	1	[1.0000-1.0000]	0	1	0.5728	1	1	1	1
Zscore_PCA_KW_5_DT	40	13	27	1	[1.0000-1.0000]	0	1	1	1	1	1	1
Zscore_PCA_KW_6_SVM	40	13	27	0.8832	[0.7533-0.9785]	0.0588	0.9	0.3735	0.7692	0.963	0.9091	0.8966
Zscore_PCA_KW_6_LDA	40	13	27	0.9202	[0.8095-0.9913]	0.0465	0.85	0.2162	0.9231	0.8148	0.7059	0.9565
Zscore_PCA_KW_6_RF	40	13	27	1	[1.0000-1.0000]	0	1	0.665	1	1	1	1
Zscore_PCA_KW_6_LR	40	13	27	0.9202	[0.8027-0.9906]	0.0468	0.875	0.3249	0.9231	0.8519	0.75	0.9583
Zscore_PCA_KW_6_LRLasso	40	13	27	0.9231	[0.8155-0.9906]	0.0449	0.875	0.302	0.9231	0.8519	0.75	0.9583
Zscore_PCA_KW_6_AB	40	13	27	1	[1.0000-1.0000]	0	1	0.6159	1	1	1	1
Zscore_PCA_KW_6_DT	40	13	27	1	[1.0000-1.0000]	0	1	1	1	1	1	1
Zscore_PCA_KW_7_SVM	40	13	27	0.9345	[0.8393-1.0000]	0.0403	0.9	0.3702	0.8462	0.9259	0.8462	0.9259
Zscore_PCA_KW_7_LDA	40	13	27	0.9544	[0.8746-1.0000]	0.0316	0.9	0.3403	0.8462	0.9259	0.8462	0.9259
Zscore_PCA_KW_7_RF	40	13	27	1	[1.0000-1.0000]	0	1	0.69	1	1	1	1
Zscore_PCA_KW_7_LR	40	13	27	0.9544	[0.8767-1.0000]	0.0307	0.925	0.5864	0.8462	0.963	0.9167	0.9286
Zscore_PCA_KW_7_LRLasso	40	13	27	0.9573	[0.8809-1.0000]	0.0299	0.925	0.5128	0.8462	0.963	0.9167	0.9286
Zscore_PCA_KW_7_AB	40	13	27	1	[1.0000-1.0000]	0	1	0.61	1	1	1	1
Zscore_PCA_KW_7_DT	40	13	27	1	[1.0000-1.0000]	0	1	1	1	1	1	1
Zscore_PCA_KW_8_SVM	40	13	27	0.9487	[0.8400-1.0000]	0.045	0.925	0.3355	0.9231	0.9259	0.8571	0.9615
Zscore_PCA_KW_8_LDA	40	13	27	0.9487	[0.8571-1.0000]	0.0392	0.925	0.475	0.8462	0.963	0.9167	0.9286
Zscore_PCA_KW_8_RF	40	13	27	1	[1.0000-1.0000]	0	1	0.67	1	1	1	1
Zscore_PCA_KW_8_LR	40	13	27	0.963	[0.8871-1.0000]	0.0303	0.95	0.7082	0.8462	1	1	0.931
Zscore_PCA_KW_8_LRLasso	40	13	27	0.9573	[0.8693-1.0000]	0.0356	0.95	0.6185	0.8462	1	1	0.931
Zscore_PCA_KW_8_AB	40	13	27	1	[1.0000-1.0000]	0	1	0.6235	1	1	1	1
Zscore_PCA_KW_8_DT	40	13	27	1	[1.0000-1.0000]	0	1	1	1	1	1	1
Zscore_PCA_KW_9_SVM	40	13	27	0.9573	[0.8615-1.0000]	0.0396	0.95	0.341	0.9231	0.963	0.9231	0.963
Zscore_PCA_KW_9_LDA	40	13	27	0.9687	[0.9011-1.0000]	0.0274	0.925	0.2987	0.9231	0.9259	0.8571	0.9615
Zscore_PCA_KW_9_RF	40	13	27	1	[1.0000-1.0000]	0	1	0.72	1	1	1	1
Zscore_PCA_KW_9_LR	40	13	27	0.9744	[0.9200-1.0000]	0.0226	0.925	0.4363	0.9231	0.9259	0.8571	0.9615
Zscore_PCA_KW_9_LRLasso	40	13	27	0.9658	[0.8966-1.0000]	0.03	0.925	0.4205	0.9231	0.9259	0.8571	0.9615
Zscore_PCA_KW_9_AB	40	13	27	1	[1.0000-1.0000]	0	1	0.6371	1	1	1	1
Zscore_PCA_KW_9_DT	40	13	27	1	[1.0000-1.0000]	0	1	1	1	1	1	1
Zscore_PCA_KW_10_SVM	40	13	27	1	[1.0000-1.0000]	0	1	0.5469	1	1	1	1
Zscore_PCA_KW_10_LDA	40	13	27	0.9943	[0.9733-1.0000]	0.0077	0.975	0.4282	1	0.963	0.9286	1
Zscore_PCA_KW_10_RF	40	13	27	1	[1.0000-1.0000]	0	1	0.675	1	1	1	1
Zscore_PCA_KW_10_LR	40	13	27	1	[1.0000-1.0000]	0	1	0.5472	1	1	1	1
Zscore_PCA_KW_10_LRLasso	40	13	27	1	[1.0000-1.0000]	0	1	0.7314	1	1	1	1
Zscore_PCA_KW_10_AB	40	13	27	1	[1.0000-1.0000]	0	1	0.6553	1	1	1	1
Zscore_PCA_KW_10_DT	40	13	27	1	[1.0000-1.0000]	0	1	1	1	1	1	1
Zscore_PCA_KW_11_SVM	40	13	27	1	[1.0000-1.0000]	0	1	0.5453	1	1	1	1
Zscore_PCA_KW_11_LDA	40	13	27	1	[1.0000-1.0000]	0	1	0.4229	1	1	1	1
Zscore_PCA_KW_11_RF	40	13	27	1	[1.0000-1.0000]	0	1	0.675	1	1	1	1
Zscore_PCA_KW_11_LR	40	13	27	1	[1.0000-1.0000]	0	1	0.5435	1	1	1	1
Zscore_PCA_KW_11_LRLasso	40	13	27	1	[1.0000-1.0000]	0	1	0.7314	1	1	1	1
Zscore_PCA_KW_11_AB	40	13	27	1	[1.0000-1.0000]	0	1	0.6553	1	1	1	1
Zscore_PCA_KW_11_DT	40	13	27	1	[1.0000-1.0000]	0	1	1	1	1	1	1
Zscore_PCA_KW_12_SVM	40	13	27	1	[1.0000-1.0000]	0	1	0.5	1	1	1	1
Zscore_PCA_KW_12_LDA	40	13	27	1	[1.0000-1.0000]	0	1	0.4233	1	1	1	1
Zscore_PCA_KW_12_RF	40	13	27	1	[1.0000-1.0000]	0	1	0.695	1	1	1	1
Zscore_PCA_KW_12_LR	40	13	27	1	[1.0000-1.0000]	0	1	0.5579	1	1	1	1
Zscore_PCA_KW_12_LRLasso	40	13	27	1	[1.0000-1.0000]	0	1	0.7542	1	1	1	1
Zscore_PCA_KW_12_AB	40	13	27	1	[1.0000-1.0000]	0	1	0.681	1	1	1	1
Zscore_PCA_KW_12_DT	40	13	27	1	[1.0000-1.0000]	0	1	1	1	1	1	1
Zscore_PCA_RFE_1_SVM	40	13	27	0.3818	[0.1935-0.5804]	0.1022	0.55	0.3417	0.3846	0.6296	0.3333	0.68
Zscore_PCA_RFE_1_LDA	40	13	27	0.6182	[0.4229-0.8125]	0.1022	0.65	0.3021	0.6154	0.6667	0.4706	0.7826
Zscore_PCA_RFE_1_RF	40	13	27	1	[1.0000-1.0000]	0	1	0.6	1	1	1	1
Zscore_PCA_RFE_1_LR	40	13	27	0.6182	[0.4229-0.8125]	0.1022	0.65	0.4788	0.6154	0.6667	0.4706	0.7826
Zscore_PCA_RFE_1_LRLasso	40	13	27	0.6182	[0.4229-0.8125]	0.1022	0.65	0.3362	0.6154	0.6667	0.4706	0.7826
Zscore_PCA_RFE_1_AB	40	13	27	1	[1.0000-1.0000]	0	1	0.5026	1	1	1	1
Zscore_PCA_RFE_1_DT	40	13	27	1	[1.0000-1.0000]	0	1	1	1	1	1	1
Zscore_PCA_RFE_2_SVM	40	13	27	0.7949	[0.6068-0.9355]	0.0812	0.7	0.3364	0.9231	0.5926	0.5217	0.9412
Zscore_PCA_RFE_2_LDA	40	13	27	0.8034	[0.6289-0.9401]	0.0795	0.7	0.231	0.9231	0.5926	0.5217	0.9412
Zscore_PCA_RFE_2_RF	40	13	27	1	[1.0000-1.0000]	0	1	0.6	1	1	1	1
Zscore_PCA_RFE_2_LR	40	13	27	0.792	[0.6033-0.9325]	0.0814	0.7	0.3715	0.9231	0.5926	0.5217	0.9412
Zscore_PCA_RFE_2_LRLasso	40	13	27	0.8034	[0.6289-0.9401]	0.0795	0.7	0.2671	0.9231	0.5926	0.5217	0.9412
Zscore_PCA_RFE_2_AB	40	13	27	1	[1.0000-1.0000]	0	1	0.5262	1	1	1	1
Zscore_PCA_RFE_2_DT	40	13	27	1	[1.0000-1.0000]	0	1	1	1	1	1	1
Zscore_PCA_RFE_3_SVM	40	13	27	0.9088	[0.7887-0.9890]	0.0516	0.85	0.3615	0.8462	0.8519	0.7333	0.92
Zscore_PCA_RFE_3_LDA	40	13	27	0.9145	[0.8025-0.9902]	0.047	0.875	0.3853	0.7692	0.9259	0.8333	0.8929
Zscore_PCA_RFE_3_RF	40	13	27	1	[1.0000-1.0000]	0	1	0.61	1	1	1	1
Zscore_PCA_RFE_3_LR	40	13	27	0.9174	[0.8047-0.9881]	0.0463	0.85	0.4466	0.8462	0.8519	0.7333	0.92
Zscore_PCA_RFE_3_LRLasso	40	13	27	0.9202	[0.8095-0.9883]	0.0451	0.85	0.3788	0.8462	0.8519	0.7333	0.92
Zscore_PCA_RFE_3_AB	40	13	27	1	[1.0000-1.0000]	0	1	0.573	1	1	1	1
Zscore_PCA_RFE_3_DT	40	13	27	1	[1.0000-1.0000]	0	1	1	1	1	1	1
Zscore_PCA_RFE_4_SVM	40	13	27	0.9145	[0.7967-0.9870]	0.0468	0.825	0.2937	0.8462	0.8148	0.6875	0.9167
Zscore_PCA_RFE_4_LDA	40	13	27	0.8974	[0.7607-0.9883]	0.0574	0.875	0.377	0.7692	0.9259	0.8333	0.8929
Zscore_PCA_RFE_4_RF	40	13	27	1	[1.0000-1.0000]	0	1	0.63	1	1	1	1
Zscore_PCA_RFE_4_LR	40	13	27	0.9145	[0.8104-0.9812]	0.0452	0.8	0.3023	1	0.7037	0.619	1
Zscore_PCA_RFE_4_LRLasso	40	13	27	0.9174	[0.8100-0.9867]	0.0451	0.825	0.3123	0.9231	0.7778	0.6667	0.9545
Zscore_PCA_RFE_4_AB	40	13	27	1	[1.0000-1.0000]	0	1	0.6124	1	1	1	1
Zscore_PCA_RFE_4_DT	40	13	27	1	[1.0000-1.0000]	0	1	1	1	1	1	1
Zscore_PCA_RFE_5_SVM	40	13	27	0.906	[0.7618-1.0000]	0.0622	0.925	0.4285	0.7692	1	1	0.9
Zscore_PCA_RFE_5_LDA	40	13	27	0.8917	[0.7236-1.0000]	0.0686	0.925	0.54	0.7692	1	1	0.9
Zscore_PCA_RFE_5_RF	40	13	27	1	[1.0000-1.0000]	0	1	0.615	1	1	1	1
Zscore_PCA_RFE_5_LR	40	13	27	0.9174	[0.8053-0.9906]	0.0489	0.85	0.41	0.9231	0.8148	0.7059	0.9565
Zscore_PCA_RFE_5_LRLasso	40	13	27	0.9231	[0.8009-0.9974]	0.0513	0.875	0.4395	0.8462	0.8889	0.7857	0.9231
Zscore_PCA_RFE_5_AB	40	13	27	1	[1.0000-1.0000]	0	1	0.5752	1	1	1	1
Zscore_PCA_RFE_5_DT	40	13	27	1	[1.0000-1.0000]	0	1	1	1	1	1	1
Zscore_PCA_RFE_6_SVM	40	13	27	0.9487	[0.8376-1.0000]	0.0458	0.95	0.4485	0.8462	1	1	0.931
Zscore_PCA_RFE_6_LDA	40	13	27	0.9316	[0.8159-1.0000]	0.0484	0.925	0.4867	0.8462	0.963	0.9167	0.9286
Zscore_PCA_RFE_6_RF	40	13	27	1	[1.0000-1.0000]	0	1	0.615	1	1	1	1
Zscore_PCA_RFE_6_LR	40	13	27	0.9487	[0.8638-1.0000]	0.0348	0.9	0.467	0.9231	0.8889	0.8	0.96
Zscore_PCA_RFE_6_LRLasso	40	13	27	0.9516	[0.8560-1.0000]	0.0386	0.925	0.4136	0.9231	0.9259	0.8571	0.9615
Zscore_PCA_RFE_6_AB	40	13	27	1	[1.0000-1.0000]	0	1	0.6397	1	1	1	1
Zscore_PCA_RFE_6_DT	40	13	27	1	[1.0000-1.0000]	0	1	1	1	1	1	1
Zscore_PCA_RFE_7_SVM	40	13	27	0.9801	[0.9221-1.0000]	0.0225	0.975	0.3753	0.9231	1	1	0.9643
Zscore_PCA_RFE_7_LDA	40	13	27	0.9573	[0.8736-1.0000]	0.034	0.925	0.4553	0.8462	0.963	0.9167	0.9286
Zscore_PCA_RFE_7_RF	40	13	27	1	[1.0000-1.0000]	0	1	0.645	1	1	1	1
Zscore_PCA_RFE_7_LR	40	13	27	0.9772	[0.9271-1.0000]	0.0205	0.95	0.6206	0.9231	0.963	0.9231	0.963
Zscore_PCA_RFE_7_LRLasso	40	13	27	0.9886	[0.9500-1.0000]	0.0139	0.975	0.6132	0.9231	1	1	0.9643
Zscore_PCA_RFE_7_AB	40	13	27	1	[1.0000-1.0000]	0	1	0.6172	1	1	1	1
Zscore_PCA_RFE_7_DT	40	13	27	1	[1.0000-1.0000]	0	1	1	1	1	1	1
Zscore_PCA_RFE_8_SVM	40	13	27	0.9772	[0.9140-1.0000]	0.0245	0.975	0.4544	0.9231	1	1	0.9643
Zscore_PCA_RFE_8_LDA	40	13	27	0.9487	[0.8452-1.0000]	0.0428	0.9	0.0695	0.9231	0.8889	0.8	0.96
Zscore_PCA_RFE_8_RF	40	13	27	1	[1.0000-1.0000]	0	1	0.635	1	1	1	1
Zscore_PCA_RFE_8_LR	40	13	27	0.9829	[0.9333-1.0000]	0.0195	0.975	0.6831	0.9231	1	1	0.9643
Zscore_PCA_RFE_8_LRLasso	40	13	27	0.9829	[0.9355-1.0000]	0.0191	0.975	0.7116	0.9231	1	1	0.9643
Zscore_PCA_RFE_8_AB	40	13	27	1	[1.0000-1.0000]	0	1	0.6545	1	1	1	1
Zscore_PCA_RFE_8_DT	40	13	27	1	[1.0000-1.0000]	0	1	1	1	1	1	1
Zscore_PCA_RFE_9_SVM	40	13	27	0.9601	[0.8547-1.0000]	0.0417	0.975	0.4743	0.9231	1	1	0.9643
Zscore_PCA_RFE_9_LDA	40	13	27	0.9459	[0.8205-1.0000]	0.0509	0.95	0.2144	0.9231	0.963	0.9231	0.963
Zscore_PCA_RFE_9_RF	40	13	27	1	[1.0000-1.0000]	0	1	0.61	1	1	1	1
Zscore_PCA_RFE_9_LR	40	13	27	0.9744	[0.9032-1.0000]	0.028	0.975	0.7049	0.9231	1	1	0.9643
Zscore_PCA_RFE_9_LRLasso	40	13	27	0.9829	[0.9355-1.0000]	0.0191	0.975	0.746	0.9231	1	1	0.9643
Zscore_PCA_RFE_9_AB	40	13	27	1	[1.0000-1.0000]	0	1	0.6574	1	1	1	1
Zscore_PCA_RFE_9_DT	40	13	27	1	[1.0000-1.0000]	0	1	1	1	1	1	1
Zscore_PCA_RFE_10_SVM	40	13	27	0.9772	[0.9121-1.0000]	0.0252	0.975	0.4487	0.9231	1	1	0.9643
Zscore_PCA_RFE_10_LDA	40	13	27	0.963	[0.8718-1.0000]	0.0368	0.95	0.1457	0.9231	0.963	0.9231	0.963
Zscore_PCA_RFE_10_RF	40	13	27	1	[1.0000-1.0000]	0	1	0.64	1	1	1	1
Zscore_PCA_RFE_10_LR	40	13	27	0.9972	[0.9835-1.0000]	0.005	0.975	0.3626	1	0.963	0.9286	1
Zscore_PCA_RFE_10_LRLasso	40	13	27	0.9972	[0.9835-1.0000]	0.005	0.975	0.3398	1	0.963	0.9286	1
Zscore_PCA_RFE_10_AB	40	13	27	1	[1.0000-1.0000]	0	1	0.649	1	1	1	1
Zscore_PCA_RFE_10_DT	40	13	27	1	[1.0000-1.0000]	0	1	1	1	1	1	1
Zscore_PCA_RFE_11_SVM	40	13	27	1	[1.0000-1.0000]	0	1	0.3782	1	1	1	1
Zscore_PCA_RFE_11_LDA	40	13	27	0.9858	[0.9451-1.0000]	0.0165	0.975	0.557	0.9231	1	1	0.9643
Zscore_PCA_RFE_11_RF	40	13	27	1	[1.0000-1.0000]	0	1	0.685	1	1	1	1
Zscore_PCA_RFE_11_LR	40	13	27	0.9972	[0.9835-1.0000]	0.005	0.975	0.4771	1	0.963	0.9286	1
Zscore_PCA_RFE_11_LRLasso	40	13	27	1	[1.0000-1.0000]	0	1	0.5072	1	1	1	1
Zscore_PCA_RFE_11_AB	40	13	27	1	[1.0000-1.0000]	0	1	0.6513	1	1	1	1
Zscore_PCA_RFE_11_DT	40	13	27	1	[1.0000-1.0000]	0	1	1	1	1	1	1
Zscore_PCA_RFE_12_SVM	40	13	27	1	[1.0000-1.0000]	0	1	0.4865	1	1	1	1
Zscore_PCA_RFE_12_LDA	40	13	27	1	[1.0000-1.0000]	0	1	0.2039	1	1	1	1
Zscore_PCA_RFE_12_RF	40	13	27	1	[1.0000-1.0000]	0	1	0.67	1	1	1	1
Zscore_PCA_RFE_12_LR	40	13	27	1	[1.0000-1.0000]	0	1	0.5694	1	1	1	1
Zscore_PCA_RFE_12_LRLasso	40	13	27	1	[1.0000-1.0000]	0	1	0.5784	1	1	1	1
Zscore_PCA_RFE_12_AB	40	13	27	1	[1.0000-1.0000]	0	1	0.6937	1	1	1	1
Zscore_PCA_RFE_12_DT	40	13	27	1	[1.0000-1.0000]	0	1	1	1	1	1	1
Zscore_PCC_ANOVA_1_SVM	40	13	27	0.7635	[0.5417-0.9520]	0.1042	0.775	0.3189	0.7692	0.7778	0.625	0.875
Zscore_PCC_ANOVA_1_LDA	40	13	27	0.7635	[0.5417-0.9520]	0.1042	0.775	0.2935	0.7692	0.7778	0.625	0.875
Zscore_PCC_ANOVA_1_RF	40	13	27	1	[1.0000-1.0000]	0	1	0.625	1	1	1	1
Zscore_PCC_ANOVA_1_LR	40	13	27	0.7635	[0.5417-0.9520]	0.1042	0.775	0.3031	0.7692	0.7778	0.625	0.875
Zscore_PCC_ANOVA_1_LRLasso	40	13	27	0.7635	[0.5417-0.9520]	0.1042	0.775	0.3402	0.7692	0.7778	0.625	0.875
Zscore_PCC_ANOVA_1_AB	40	13	27	1	[1.0000-1.0000]	0	1	0.5239	1	1	1	1
Zscore_PCC_ANOVA_1_DT	40	13	27	1	[1.0000-1.0000]	0	1	1	1	1	1	1
Zscore_PCC_ANOVA_2_SVM	40	13	27	0.8661	[0.7143-0.9881]	0.0692	0.9	0.5852	0.6923	1	1	0.871
Zscore_PCC_ANOVA_2_LDA	40	13	27	0.8632	[0.7053-0.9906]	0.0712	0.9	0.6172	0.6923	1	1	0.871
Zscore_PCC_ANOVA_2_RF	40	13	27	1	[1.0000-1.0000]	0	1	0.655	1	1	1	1
Zscore_PCC_ANOVA_2_LR	40	13	27	0.8746	[0.7335-0.9906]	0.0662	0.9	0.585	0.6923	1	1	0.871
Zscore_PCC_ANOVA_2_LRLasso	40	13	27	0.8661	[0.7094-0.9906]	0.0699	0.9	0.5735	0.6923	1	1	0.871
Zscore_PCC_ANOVA_2_AB	40	13	27	1	[1.0000-1.0000]	0	1	0.5924	1	1	1	1
Zscore_PCC_ANOVA_2_DT	40	13	27	1	[1.0000-1.0000]	0	1	1	1	1	1	1
Zscore_PCC_ANOVA_3_SVM	40	13	27	0.8632	[0.7083-0.9881]	0.0703	0.9	0.573	0.6923	1	1	0.871
Zscore_PCC_ANOVA_3_LDA	40	13	27	0.8632	[0.7053-0.9906]	0.0712	0.9	0.6153	0.6923	1	1	0.871
Zscore_PCC_ANOVA_3_RF	40	13	27	1	[1.0000-1.0000]	0	1	0.65	1	1	1	1
Zscore_PCC_ANOVA_3_LR	40	13	27	0.8689	[0.7198-0.9906]	0.0684	0.9	0.5963	0.6923	1	1	0.871
Zscore_PCC_ANOVA_3_LRLasso	40	13	27	0.8661	[0.7094-0.9906]	0.0699	0.9	0.5735	0.6923	1	1	0.871
Zscore_PCC_ANOVA_3_AB	40	13	27	1	[1.0000-1.0000]	0	1	0.6053	1	1	1	1
Zscore_PCC_ANOVA_3_DT	40	13	27	1	[1.0000-1.0000]	0	1	1	1	1	1	1
Zscore_PCC_ANOVA_4_SVM	40	13	27	0.8547	[0.6933-0.9844]	0.0733	0.9	0.5809	0.6923	1	1	0.871
Zscore_PCC_ANOVA_4_LDA	40	13	27	0.8575	[0.6933-0.9858]	0.0722	0.9	0.6027	0.6923	1	1	0.871
Zscore_PCC_ANOVA_4_RF	40	13	27	1	[1.0000-1.0000]	0	1	0.655	1	1	1	1
Zscore_PCC_ANOVA_4_LR	40	13	27	0.8689	[0.7198-0.9906]	0.0684	0.9	0.6058	0.6923	1	1	0.871
Zscore_PCC_ANOVA_4_LRLasso	40	13	27	0.8632	[0.7094-0.9875]	0.0704	0.9	0.5764	0.6923	1	1	0.871
Zscore_PCC_ANOVA_4_AB	40	13	27	1	[1.0000-1.0000]	0	1	0.5822	1	1	1	1
Zscore_PCC_ANOVA_4_DT	40	13	27	1	[1.0000-1.0000]	0	1	1	1	1	1	1
Zscore_PCC_ANOVA_5_SVM	40	13	27	0.8547	[0.6933-0.9844]	0.0733	0.9	0.5828	0.6923	1	1	0.871
Zscore_PCC_ANOVA_5_LDA	40	13	27	0.8632	[0.7067-0.9875]	0.07	0.9	0.6733	0.6923	1	1	0.871
Zscore_PCC_ANOVA_5_RF	40	13	27	1	[1.0000-1.0000]	0	1	0.68	1	1	1	1
Zscore_PCC_ANOVA_5_LR	40	13	27	0.8718	[0.7253-0.9906]	0.0671	0.9	0.6021	0.6923	1	1	0.871
Zscore_PCC_ANOVA_5_LRLasso	40	13	27	0.8632	[0.7094-0.9875]	0.0704	0.9	0.5763	0.6923	1	1	0.871
Zscore_PCC_ANOVA_5_AB	40	13	27	1	[1.0000-1.0000]	0	1	0.6138	1	1	1	1
Zscore_PCC_ANOVA_5_DT	40	13	27	1	[1.0000-1.0000]	0	1	1	1	1	1	1
Zscore_PCC_ANOVA_6_SVM	40	13	27	0.8547	[0.6933-0.9844]	0.0733	0.9	0.5861	0.6923	1	1	0.871
Zscore_PCC_ANOVA_6_LDA	40	13	27	0.8746	[0.7200-0.9900]	0.0674	0.9	0.6154	0.6923	1	1	0.871
Zscore_PCC_ANOVA_6_RF	40	13	27	1	[1.0000-1.0000]	0	1	0.675	1	1	1	1
Zscore_PCC_ANOVA_6_LR	40	13	27	0.8689	[0.7198-0.9906]	0.0684	0.9	0.5952	0.6923	1	1	0.871
Zscore_PCC_ANOVA_6_LRLasso	40	13	27	0.8632	[0.7094-0.9875]	0.0704	0.9	0.5763	0.6923	1	1	0.871
Zscore_PCC_ANOVA_6_AB	40	13	27	1	[1.0000-1.0000]	0	1	0.6302	1	1	1	1
Zscore_PCC_ANOVA_6_DT	40	13	27	1	[1.0000-1.0000]	0	1	1	1	1	1	1
Zscore_PCC_ANOVA_7_SVM	40	13	27	0.8604	[0.7005-0.9893]	0.0718	0.9	0.5892	0.6923	1	1	0.871
Zscore_PCC_ANOVA_7_LDA	40	13	27	0.8718	[0.7236-0.9829]	0.067	0.9	0.6436	0.6923	1	1	0.871
Zscore_PCC_ANOVA_7_RF	40	13	27	1	[1.0000-1.0000]	0	1	0.7	1	1	1	1
Zscore_PCC_ANOVA_7_LR	40	13	27	0.8746	[0.7304-0.9920]	0.0655	0.875	0.4162	0.7692	0.9259	0.8333	0.8929
Zscore_PCC_ANOVA_7_LRLasso	40	13	27	0.8775	[0.7360-0.9964]	0.0655	0.875	0.4098	0.7692	0.9259	0.8333	0.8929
Zscore_PCC_ANOVA_7_AB	40	13	27	1	[1.0000-1.0000]	0	1	0.6319	1	1	1	1
Zscore_PCC_ANOVA_7_DT	40	13	27	1	[1.0000-1.0000]	0	1	1	1	1	1	1
Zscore_PCC_ANOVA_8_SVM	40	13	27	0.8575	[0.6959-0.9881]	0.0724	0.9	0.5862	0.6923	1	1	0.871
Zscore_PCC_ANOVA_8_LDA	40	13	27	0.8689	[0.7109-0.9829]	0.0682	0.9	0.6229	0.6923	1	1	0.871
Zscore_PCC_ANOVA_8_RF	40	13	27	1	[1.0000-1.0000]	0	1	0.69	1	1	1	1
Zscore_PCC_ANOVA_8_LR	40	13	27	0.886	[0.7461-1.0000]	0.0633	0.9	0.479	0.7692	0.963	0.9091	0.8966
Zscore_PCC_ANOVA_8_LRLasso	40	13	27	0.8746	[0.7193-0.9964]	0.0673	0.875	0.4405	0.7692	0.9259	0.8333	0.8929
Zscore_PCC_ANOVA_8_AB	40	13	27	1	[1.0000-1.0000]	0	1	0.6951	1	1	1	1
Zscore_PCC_ANOVA_8_DT	40	13	27	1	[1.0000-1.0000]	0	1	1	1	1	1	1
Zscore_PCC_ANOVA_9_SVM	40	13	27	0.8632	[0.6978-0.9893]	0.0711	0.9	0.56	0.6923	1	1	0.871
Zscore_PCC_ANOVA_9_LDA	40	13	27	0.8775	[0.7253-0.9881]	0.0647	0.9	0.6593	0.6923	1	1	0.871
Zscore_PCC_ANOVA_9_RF	40	13	27	1	[1.0000-1.0000]	0	1	0.685	1	1	1	1
Zscore_PCC_ANOVA_9_LR	40	13	27	0.8832	[0.7398-0.9961]	0.0635	0.9	0.4677	0.7692	0.963	0.9091	0.8966
Zscore_PCC_ANOVA_9_LRLasso	40	13	27	0.8746	[0.7280-0.9913]	0.0652	0.85	0.4281	0.7692	0.8889	0.7692	0.8889
Zscore_PCC_ANOVA_9_AB	40	13	27	1	[1.0000-1.0000]	0	1	0.649	1	1	1	1
Zscore_PCC_ANOVA_9_DT	40	13	27	1	[1.0000-1.0000]	0	1	1	1	1	1	1
Zscore_PCC_ANOVA_10_SVM	40	13	27	0.8718	[0.7068-0.9922]	0.0687	0.9	0.5405	0.6923	1	1	0.871
Zscore_PCC_ANOVA_10_LDA	40	13	27	0.9316	[0.8269-0.9970]	0.044	0.85	0.1627	0.9231	0.8148	0.7059	0.9565
Zscore_PCC_ANOVA_10_RF	40	13	27	1	[1.0000-1.0000]	0	1	0.67	1	1	1	1
Zscore_PCC_ANOVA_10_LR	40	13	27	0.8917	[0.7550-0.9961]	0.0598	0.9	0.4519	0.7692	0.963	0.9091	0.8966
Zscore_PCC_ANOVA_10_LRLasso	40	13	27	0.8746	[0.7280-0.9913]	0.0652	0.85	0.4282	0.7692	0.8889	0.7692	0.8889
Zscore_PCC_ANOVA_10_AB	40	13	27	1	[1.0000-1.0000]	0	1	0.6951	1	1	1	1
Zscore_PCC_ANOVA_10_DT	40	13	27	1	[1.0000-1.0000]	0	1	1	1	1	1	1
Zscore_PCC_ANOVA_11_SVM	40	13	27	0.9003	[0.7555-1.0000]	0.0638	0.925	0.5206	0.7692	1	1	0.9
Zscore_PCC_ANOVA_11_LDA	40	13	27	0.9516	[0.8690-1.0000]	0.0326	0.9	0.2804	0.8462	0.9259	0.8462	0.9259
Zscore_PCC_ANOVA_11_RF	40	13	27	1	[1.0000-1.0000]	0	1	0.72	1	1	1	1
Zscore_PCC_ANOVA_11_LR	40	13	27	0.9117	[0.7806-1.0000]	0.0546	0.925	0.5254	0.7692	1	1	0.9
Zscore_PCC_ANOVA_11_LRLasso	40	13	27	0.8946	[0.7489-1.0000]	0.0644	0.925	0.5285	0.7692	1	1	0.9
Zscore_PCC_ANOVA_11_AB	40	13	27	1	[1.0000-1.0000]	0	1	0.7764	1	1	1	1
Zscore_PCC_ANOVA_11_DT	40	13	27	1	[1.0000-1.0000]	0	1	1	1	1	1	1
Zscore_PCC_ANOVA_12_SVM	40	13	27	0.9943	[0.9732-1.0000]	0.008	0.975	0.5181	1	0.963	0.9286	1
Zscore_PCC_ANOVA_12_LDA	40	13	27	0.9915	[0.9588-1.0000]	0.0118	0.975	0.3307	1	0.963	0.9286	1
Zscore_PCC_ANOVA_12_RF	40	13	27	1	[1.0000-1.0000]	0	1	0.675	1	1	1	1
Zscore_PCC_ANOVA_12_LR	40	13	27	0.9972	[0.9840-1.0000]	0.0046	0.975	0.4209	1	0.963	0.9286	1
Zscore_PCC_ANOVA_12_LRLasso	40	13	27	1	[1.0000-1.0000]	0	1	0.5142	1	1	1	1
Zscore_PCC_ANOVA_12_AB	40	13	27	1	[1.0000-1.0000]	0	1	0.8999	1	1	1	1
Zscore_PCC_ANOVA_12_DT	40	13	27	1	[1.0000-1.0000]	0	1	1	1	1	1	1
Zscore_PCC_KW_1_SVM	40	13	27	0.7778	[0.6050-0.9203]	0.0805	0.725	0.3216	0.9231	0.6296	0.5455	0.9444
Zscore_PCC_KW_1_LDA	40	13	27	0.7778	[0.6050-0.9203]	0.0805	0.725	0.261	0.9231	0.6296	0.5455	0.9444
Zscore_PCC_KW_1_RF	40	13	27	1	[1.0000-1.0000]	0	1	0.63	1	1	1	1
Zscore_PCC_KW_1_LR	40	13	27	0.7778	[0.6050-0.9203]	0.0805	0.725	0.2709	0.9231	0.6296	0.5455	0.9444
Zscore_PCC_KW_1_LRLasso	40	13	27	0.7778	[0.6050-0.9203]	0.0805	0.725	0.308	0.9231	0.6296	0.5455	0.9444
Zscore_PCC_KW_1_AB	40	13	27	1	[1.0000-1.0000]	0	1	0.5073	1	1	1	1
Zscore_PCC_KW_1_DT	40	13	27	1	[1.0000-1.0000]	0	1	1	1	1	1	1
Zscore_PCC_KW_2_SVM	40	13	27	0.8262	[0.6587-0.9688]	0.0798	0.875	0.5273	0.6154	1	1	0.8438
Zscore_PCC_KW_2_LDA	40	13	27	0.8291	[0.6726-0.9613]	0.0741	0.85	0.6052	0.6154	0.963	0.8889	0.8387
Zscore_PCC_KW_2_RF	40	13	27	1	[1.0000-1.0000]	0	1	0.66	1	1	1	1
Zscore_PCC_KW_2_LR	40	13	27	0.8319	[0.6752-0.9599]	0.0724	0.85	0.5724	0.6154	0.963	0.8889	0.8387
Zscore_PCC_KW_2_LRLasso	40	13	27	0.8376	[0.6853-0.9653]	0.0721	0.85	0.5725	0.6154	0.963	0.8889	0.8387
Zscore_PCC_KW_2_AB	40	13	27	1	[1.0000-1.0000]	0	1	0.5931	1	1	1	1
Zscore_PCC_KW_2_DT	40	13	27	1	[1.0000-1.0000]	0	1	1	1	1	1	1
Zscore_PCC_KW_3_SVM	40	13	27	0.8547	[0.6959-0.9821]	0.071	0.85	0.4496	0.6923	0.9259	0.8182	0.8621
Zscore_PCC_KW_3_LDA	40	13	27	0.8689	[0.7143-0.9920]	0.0685	0.875	0.3855	0.7692	0.9259	0.8333	0.8929
Zscore_PCC_KW_3_RF	40	13	27	1	[1.0000-1.0000]	0	1	0.665	1	1	1	1
Zscore_PCC_KW_3_LR	40	13	27	0.8718	[0.7227-0.9937]	0.0667	0.9	0.4593	0.7692	0.963	0.9091	0.8966
Zscore_PCC_KW_3_LRLasso	40	13	27	0.8689	[0.7100-0.9961]	0.0693	0.9	0.4583	0.7692	0.963	0.9091	0.8966
Zscore_PCC_KW_3_AB	40	13	27	1	[1.0000-1.0000]	0	1	0.5952	1	1	1	1
Zscore_PCC_KW_3_DT	40	13	27	1	[1.0000-1.0000]	0	1	1	1	1	1	1
Zscore_PCC_KW_4_SVM	40	13	27	0.8632	[0.7053-0.9881]	0.0703	0.9	0.5441	0.6923	1	1	0.871
Zscore_PCC_KW_4_LDA	40	13	27	0.8718	[0.7147-0.9964]	0.0689	0.875	0.3318	0.7692	0.9259	0.8333	0.8929
Zscore_PCC_KW_4_RF	40	13	27	1	[1.0000-1.0000]	0	1	0.655	1	1	1	1
Zscore_PCC_KW_4_LR	40	13	27	0.8746	[0.7304-0.9920]	0.0655	0.875	0.4404	0.7692	0.9259	0.8333	0.8929
Zscore_PCC_KW_4_LRLasso	40	13	27	0.8746	[0.7253-0.9964]	0.067	0.875	0.4371	0.7692	0.9259	0.8333	0.8929
Zscore_PCC_KW_4_AB	40	13	27	1	[1.0000-1.0000]	0	1	0.5935	1	1	1	1
Zscore_PCC_KW_4_DT	40	13	27	1	[1.0000-1.0000]	0	1	1	1	1	1	1
Zscore_PCC_KW_5_SVM	40	13	27	0.8689	[0.7116-0.9890]	0.069	0.9	0.5699	0.6923	1	1	0.871
Zscore_PCC_KW_5_LDA	40	13	27	0.8661	[0.7147-0.9906]	0.0686	0.85	0.3709	0.7692	0.8889	0.7692	0.8889
Zscore_PCC_KW_5_RF	40	13	27	1	[1.0000-1.0000]	0	1	0.665	1	1	1	1
Zscore_PCC_KW_5_LR	40	13	27	0.8803	[0.7363-0.9961]	0.0645	0.9	0.5027	0.7692	0.963	0.9091	0.8966
Zscore_PCC_KW_5_LRLasso	40	13	27	0.8718	[0.7179-0.9928]	0.0672	0.875	0.4617	0.7692	0.9259	0.8333	0.8929
Zscore_PCC_KW_5_AB	40	13	27	1	[1.0000-1.0000]	0	1	0.6793	1	1	1	1
Zscore_PCC_KW_5_DT	40	13	27	1	[1.0000-1.0000]	0	1	1	1	1	1	1
Zscore_PCC_KW_6_SVM	40	13	27	0.8604	[0.7067-0.9858]	0.0698	0.875	0.5594	0.6923	0.963	0.9	0.8667
Zscore_PCC_KW_6_LDA	40	13	27	0.8746	[0.7304-0.9928]	0.0656	0.85	0.3978	0.7692	0.8889	0.7692	0.8889
Zscore_PCC_KW_6_RF	40	13	27	1	[1.0000-1.0000]	0	1	0.7	1	1	1	1
Zscore_PCC_KW_6_LR	40	13	27	0.8832	[0.7418-0.9961]	0.0632	0.9	0.5058	0.7692	0.963	0.9091	0.8966
Zscore_PCC_KW_6_LRLasso	40	13	27	0.8718	[0.7179-0.9928]	0.0672	0.875	0.4616	0.7692	0.9259	0.8333	0.8929
Zscore_PCC_KW_6_AB	40	13	27	1	[1.0000-1.0000]	0	1	0.6762	1	1	1	1
Zscore_PCC_KW_6_DT	40	13	27	1	[1.0000-1.0000]	0	1	1	1	1	1	1
Zscore_PCC_KW_7_SVM	40	13	27	0.8604	[0.6959-0.9893]	0.0722	0.9	0.5748	0.6923	1	1	0.871
Zscore_PCC_KW_7_LDA	40	13	27	0.8718	[0.7227-0.9844]	0.0661	0.875	0.522	0.6923	0.963	0.9	0.8667
Zscore_PCC_KW_7_RF	40	13	27	1	[1.0000-1.0000]	0	1	0.7	1	1	1	1
Zscore_PCC_KW_7_LR	40	13	27	0.886	[0.7461-1.0000]	0.0633	0.9	0.4801	0.7692	0.963	0.9091	0.8966
Zscore_PCC_KW_7_LRLasso	40	13	27	0.8746	[0.7193-0.9964]	0.0673	0.875	0.4404	0.7692	0.9259	0.8333	0.8929
Zscore_PCC_KW_7_AB	40	13	27	1	[1.0000-1.0000]	0	1	0.6762	1	1	1	1
Zscore_PCC_KW_7_DT	40	13	27	1	[1.0000-1.0000]	0	1	1	1	1	1	1
Zscore_PCC_KW_8_SVM	40	13	27	0.886	[0.7292-0.9943]	0.0647	0.9	0.4701	0.6923	1	1	0.871
Zscore_PCC_KW_8_LDA	40	13	27	0.8832	[0.7390-0.9863]	0.0641	0.875	0.5669	0.6923	0.963	0.9	0.8667
Zscore_PCC_KW_8_RF	40	13	27	1	[1.0000-1.0000]	0	1	0.69	1	1	1	1
Zscore_PCC_KW_8_LR	40	13	27	0.8946	[0.7547-0.9906]	0.0579	0.85	0.4148	0.7692	0.8889	0.7692	0.8889
Zscore_PCC_KW_8_LRLasso	40	13	27	0.8917	[0.7550-0.9893]	0.0591	0.9	0.577	0.6923	1	1	0.871
Zscore_PCC_KW_8_AB	40	13	27	1	[1.0000-1.0000]	0	1	0.647	1	1	1	1
Zscore_PCC_KW_8_DT	40	13	27	1	[1.0000-1.0000]	0	1	1	1	1	1	1
Zscore_PCC_KW_9_SVM	40	13	27	0.8832	[0.7253-0.9943]	0.0662	0.9	0.4758	0.6923	1	1	0.871
Zscore_PCC_KW_9_LDA	40	13	27	0.9003	[0.7649-0.9911]	0.0624	0.825	0.2257	0.9231	0.7778	0.6667	0.9545
Zscore_PCC_KW_9_RF	40	13	27	1	[1.0000-1.0000]	0	1	0.695	1	1	1	1
Zscore_PCC_KW_9_LR	40	13	27	0.8946	[0.7547-0.9906]	0.0579	0.85	0.4168	0.7692	0.8889	0.7692	0.8889
Zscore_PCC_KW_9_LRLasso	40	13	27	0.8917	[0.7550-0.9893]	0.0591	0.9	0.577	0.6923	1	1	0.871
Zscore_PCC_KW_9_AB	40	13	27	1	[1.0000-1.0000]	0	1	0.6923	1	1	1	1
Zscore_PCC_KW_9_DT	40	13	27	1	[1.0000-1.0000]	0	1	1	1	1	1	1
Zscore_PCC_KW_10_SVM	40	13	27	0.8832	[0.7253-0.9943]	0.0662	0.9	0.4833	0.6923	1	1	0.871
Zscore_PCC_KW_10_LDA	40	13	27	0.8974	[0.7653-0.9913]	0.0631	0.9	0.6082	0.6923	1	1	0.871
Zscore_PCC_KW_10_RF	40	13	27	1	[1.0000-1.0000]	0	1	0.705	1	1	1	1
Zscore_PCC_KW_10_LR	40	13	27	0.8974	[0.7578-0.9906]	0.057	0.85	0.4156	0.7692	0.8889	0.7692	0.8889
Zscore_PCC_KW_10_LRLasso	40	13	27	0.8917	[0.7550-0.9893]	0.0591	0.9	0.577	0.6923	1	1	0.871
Zscore_PCC_KW_10_AB	40	13	27	1	[1.0000-1.0000]	0	1	0.6694	1	1	1	1
Zscore_PCC_KW_10_DT	40	13	27	1	[1.0000-1.0000]	0	1	1	1	1	1	1
Zscore_PCC_KW_11_SVM	40	13	27	0.8889	[0.7292-0.9949]	0.0655	0.85	0.3144	0.8462	0.8519	0.7333	0.92
Zscore_PCC_KW_11_LDA	40	13	27	0.9573	[0.8800-1.0000]	0.0315	0.925	0.6176	0.8462	0.963	0.9167	0.9286
Zscore_PCC_KW_11_RF	40	13	27	1	[1.0000-1.0000]	0	1	0.7	1	1	1	1
Zscore_PCC_KW_11_LR	40	13	27	0.9145	[0.7931-0.9945]	0.0543	0.825	0.2631	0.9231	0.7778	0.6667	0.9545
Zscore_PCC_KW_11_LRLasso	40	13	27	0.8917	[0.7550-0.9893]	0.0591	0.9	0.577	0.6923	1	1	0.871
Zscore_PCC_KW_11_AB	40	13	27	1	[1.0000-1.0000]	0	1	0.6825	1	1	1	1
Zscore_PCC_KW_11_DT	40	13	27	1	[1.0000-1.0000]	0	1	1	1	1	1	1
Zscore_PCC_KW_12_SVM	40	13	27	0.8889	[0.7292-0.9949]	0.0655	0.85	0.3119	0.8462	0.8519	0.7333	0.92
Zscore_PCC_KW_12_LDA	40	13	27	0.9601	[0.8849-1.0000]	0.0319	0.95	0.7322	0.8462	1	1	0.931
Zscore_PCC_KW_12_RF	40	13	27	1	[1.0000-1.0000]	0	1	0.725	1	1	1	1
Zscore_PCC_KW_12_LR	40	13	27	0.9231	[0.8133-0.9918]	0.0461	0.85	0.3296	0.9231	0.8148	0.7059	0.9565
Zscore_PCC_KW_12_LRLasso	40	13	27	0.9202	[0.8088-0.9928]	0.0477	0.85	0.348	0.9231	0.8148	0.7059	0.9565
Zscore_PCC_KW_12_AB	40	13	27	1	[1.0000-1.0000]	0	1	0.678	1	1	1	1
Zscore_PCC_KW_12_DT	40	13	27	1	[1.0000-1.0000]	0	1	1	1	1	1	1
Zscore_PCC_RFE_1_SVM	40	13	27	0.7635	[0.5417-0.9520]	0.1042	0.775	0.3189	0.7692	0.7778	0.625	0.875
Zscore_PCC_RFE_1_LDA	40	13	27	0.7635	[0.5417-0.9520]	0.1042	0.775	0.2935	0.7692	0.7778	0.625	0.875
Zscore_PCC_RFE_1_RF	40	13	27	1	[1.0000-1.0000]	0	1	0.625	1	1	1	1
Zscore_PCC_RFE_1_LR	40	13	27	0.7635	[0.5417-0.9520]	0.1042	0.775	0.3031	0.7692	0.7778	0.625	0.875
Zscore_PCC_RFE_1_LRLasso	40	13	27	0.7635	[0.5417-0.9520]	0.1042	0.775	0.3402	0.7692	0.7778	0.625	0.875
Zscore_PCC_RFE_1_AB	40	13	27	1	[1.0000-1.0000]	0	1	0.5239	1	1	1	1
Zscore_PCC_RFE_1_DT	40	13	27	1	[1.0000-1.0000]	0	1	1	1	1	1	1
Zscore_PCC_RFE_2_SVM	40	13	27	0.8091	[0.6429-0.9534]	0.0807	0.8	0.4276	0.6923	0.8519	0.6923	0.8519
Zscore_PCC_RFE_2_LDA	40	13	27	0.8262	[0.6733-0.9533]	0.0714	0.8	0.3635	0.6923	0.8519	0.6923	0.8519
Zscore_PCC_RFE_2_RF	40	13	27	1	[1.0000-1.0000]	0	1	0.625	1	1	1	1
Zscore_PCC_RFE_2_LR	40	13	27	0.8205	[0.6756-0.9391]	0.0695	0.675	0.1565	1	0.5185	0.5	1
Zscore_PCC_RFE_2_LRLasso	40	13	27	0.8291	[0.6773-0.9487]	0.0689	0.675	0.2012	1	0.5185	0.5	1
Zscore_PCC_RFE_2_AB	40	13	27	1	[1.0000-1.0000]	0	1	0.5441	1	1	1	1
Zscore_PCC_RFE_2_DT	40	13	27	1	[1.0000-1.0000]	0	1	1	1	1	1	1
Zscore_PCC_RFE_3_SVM	40	13	27	0.8718	[0.7524-0.9687]	0.0571	0.825	0.4168	0.6923	0.8889	0.75	0.8571
Zscore_PCC_RFE_3_LDA	40	13	27	0.8718	[0.7527-0.9654]	0.056	0.75	0.1407	1	0.6296	0.5652	1
Zscore_PCC_RFE_3_RF	40	13	27	1	[1.0000-1.0000]	0	1	0.655	1	1	1	1
Zscore_PCC_RFE_3_LR	40	13	27	0.8718	[0.7567-0.9601]	0.0545	0.75	0.2147	1	0.6296	0.5652	1
Zscore_PCC_RFE_3_LRLasso	40	13	27	0.8661	[0.7461-0.9630]	0.0567	0.75	0.2587	1	0.6296	0.5652	1
Zscore_PCC_RFE_3_AB	40	13	27	1	[1.0000-1.0000]	0	1	0.635	1	1	1	1
Zscore_PCC_RFE_3_DT	40	13	27	1	[1.0000-1.0000]	0	1	1	1	1	1	1
Zscore_PCC_RFE_4_SVM	40	13	27	0.8832	[0.7618-0.9766]	0.0537	0.775	0.3318	0.9231	0.7037	0.6	0.95
Zscore_PCC_RFE_4_LDA	40	13	27	0.8889	[0.7774-0.9772]	0.0524	0.75	0.1479	1	0.6296	0.5652	1
Zscore_PCC_RFE_4_RF	40	13	27	1	[1.0000-1.0000]	0	1	0.655	1	1	1	1
Zscore_PCC_RFE_4_LR	40	13	27	0.9003	[0.8005-0.9772]	0.046	0.8	0.2251	1	0.7037	0.619	1
Zscore_PCC_RFE_4_LRLasso	40	13	27	0.8946	[0.7867-0.9792]	0.0501	0.775	0.28	1	0.6667	0.5909	1
Zscore_PCC_RFE_4_AB	40	13	27	1	[1.0000-1.0000]	0	1	0.6011	1	1	1	1
Zscore_PCC_RFE_4_DT	40	13	27	1	[1.0000-1.0000]	0	1	1	1	1	1	1
Zscore_PCC_RFE_5_SVM	40	13	27	0.8832	[0.7618-0.9766]	0.0537	0.775	0.3213	0.9231	0.7037	0.6	0.95
Zscore_PCC_RFE_5_LDA	40	13	27	0.8889	[0.7774-0.9772]	0.0524	0.75	0.1474	1	0.6296	0.5652	1
Zscore_PCC_RFE_5_RF	40	13	27	1	[1.0000-1.0000]	0	1	0.68	1	1	1	1
Zscore_PCC_RFE_5_LR	40	13	27	0.9088	[0.8049-0.9867]	0.0463	0.875	0.5531	0.6923	0.963	0.9	0.8667
Zscore_PCC_RFE_5_LRLasso	40	13	27	0.8946	[0.7867-0.9792]	0.0501	0.775	0.2799	1	0.6667	0.5909	1
Zscore_PCC_RFE_5_AB	40	13	27	1	[1.0000-1.0000]	0	1	0.6624	1	1	1	1
Zscore_PCC_RFE_5_DT	40	13	27	1	[1.0000-1.0000]	0	1	1	1	1	1	1
Zscore_PCC_RFE_6_SVM	40	13	27	0.9573	[0.8750-1.0000]	0.0347	0.9	0.417	0.9231	0.8889	0.8	0.96
Zscore_PCC_RFE_6_LDA	40	13	27	0.9516	[0.8560-1.0000]	0.0388	0.95	0.6444	0.8462	1	1	0.931
Zscore_PCC_RFE_6_RF	40	13	27	1	[1.0000-1.0000]	0	1	0.65	1	1	1	1
Zscore_PCC_RFE_6_LR	40	13	27	0.9687	[0.8880-1.0000]	0.0326	0.975	0.5847	0.9231	1	1	0.9643
Zscore_PCC_RFE_6_LRLasso	40	13	27	0.9658	[0.8929-1.0000]	0.0304	0.925	0.4255	0.9231	0.9259	0.8571	0.9615
Zscore_PCC_RFE_6_AB	40	13	27	1	[1.0000-1.0000]	0	1	0.6608	1	1	1	1
Zscore_PCC_RFE_6_DT	40	13	27	1	[1.0000-1.0000]	0	1	1	1	1	1	1
Zscore_PCC_RFE_7_SVM	40	13	27	0.9972	[0.9844-1.0000]	0.0048	0.975	0.3356	1	0.963	0.9286	1
Zscore_PCC_RFE_7_LDA	40	13	27	1	[1.0000-1.0000]	0	1	0.3288	1	1	1	1
Zscore_PCC_RFE_7_RF	40	13	27	1	[1.0000-1.0000]	0	1	0.69	1	1	1	1
Zscore_PCC_RFE_7_LR	40	13	27	1	[1.0000-1.0000]	0	1	0.6106	1	1	1	1
Zscore_PCC_RFE_7_LRLasso	40	13	27	1	[1.0000-1.0000]	0	1	0.4803	1	1	1	1
Zscore_PCC_RFE_7_AB	40	13	27	1	[1.0000-1.0000]	0	1	0.7329	1	1	1	1
Zscore_PCC_RFE_7_DT	40	13	27	1	[1.0000-1.0000]	0	1	1	1	1	1	1
Zscore_PCC_RFE_8_SVM	40	13	27	1	[1.0000-1.0000]	0	1	0.3276	1	1	1	1
Zscore_PCC_RFE_8_LDA	40	13	27	1	[1.0000-1.0000]	0	1	0.2976	1	1	1	1
Zscore_PCC_RFE_8_RF	40	13	27	1	[1.0000-1.0000]	0	1	0.745	1	1	1	1
Zscore_PCC_RFE_8_LR	40	13	27	1	[1.0000-1.0000]	0	1	0.5963	1	1	1	1
Zscore_PCC_RFE_8_LRLasso	40	13	27	1	[1.0000-1.0000]	0	1	0.4803	1	1	1	1
Zscore_PCC_RFE_8_AB	40	13	27	1	[1.0000-1.0000]	0	1	0.7445	1	1	1	1
Zscore_PCC_RFE_8_DT	40	13	27	1	[1.0000-1.0000]	0	1	1	1	1	1	1
Zscore_PCC_RFE_9_SVM	40	13	27	1	[1.0000-1.0000]	0	1	0.5478	1	1	1	1
Zscore_PCC_RFE_9_LDA	40	13	27	1	[1.0000-1.0000]	0	1	0.4883	1	1	1	1
Zscore_PCC_RFE_9_RF	40	13	27	1	[1.0000-1.0000]	0	1	0.735	1	1	1	1
Zscore_PCC_RFE_9_LR	40	13	27	1	[1.0000-1.0000]	0	1	0.7556	1	1	1	1
Zscore_PCC_RFE_9_LRLasso	40	13	27	1	[1.0000-1.0000]	0	1	0.5533	1	1	1	1
Zscore_PCC_RFE_9_AB	40	13	27	1	[1.0000-1.0000]	0	1	0.7486	1	1	1	1
Zscore_PCC_RFE_9_DT	40	13	27	1	[1.0000-1.0000]	0	1	1	1	1	1	1
Zscore_PCC_RFE_10_SVM	40	13	27	1	[1.0000-1.0000]	0	1	0.5814	1	1	1	1
Zscore_PCC_RFE_10_LDA	40	13	27	1	[1.0000-1.0000]	0	1	0.2458	1	1	1	1
Zscore_PCC_RFE_10_RF	40	13	27	1	[1.0000-1.0000]	0	1	0.71	1	1	1	1
Zscore_PCC_RFE_10_LR	40	13	27	1	[1.0000-1.0000]	0	1	0.6921	1	1	1	1
Zscore_PCC_RFE_10_LRLasso	40	13	27	1	[1.0000-1.0000]	0	1	0.5266	1	1	1	1
Zscore_PCC_RFE_10_AB	40	13	27	1	[1.0000-1.0000]	0	1	0.9803	1	1	1	1
Zscore_PCC_RFE_10_DT	40	13	27	1	[1.0000-1.0000]	0	1	1	1	1	1	1
Zscore_PCC_RFE_11_SVM	40	13	27	1	[1.0000-1.0000]	0	1	0.8887	1	1	1	1
Zscore_PCC_RFE_11_LDA	40	13	27	1	[1.0000-1.0000]	0	1	0.4661	1	1	1	1
Zscore_PCC_RFE_11_RF	40	13	27	1	[1.0000-1.0000]	0	1	0.73	1	1	1	1
Zscore_PCC_RFE_11_LR	40	13	27	1	[1.0000-1.0000]	0	1	0.7999	1	1	1	1
Zscore_PCC_RFE_11_LRLasso	40	13	27	1	[1.0000-1.0000]	0	1	0.64	1	1	1	1
Zscore_PCC_RFE_11_AB	40	13	27	1	[1.0000-1.0000]	0	1	0.9799	1	1	1	1
Zscore_PCC_RFE_11_DT	40	13	27	1	[1.0000-1.0000]	0	1	1	1	1	1	1
Zscore_PCC_RFE_12_SVM	40	13	27	1	[1.0000-1.0000]	0	1	0.898	1	1	1	1
Zscore_PCC_RFE_12_LDA	40	13	27	1	[1.0000-1.0000]	0	1	0.5109	1	1	1	1
Zscore_PCC_RFE_12_RF	40	13	27	1	[1.0000-1.0000]	0	1	0.715	1	1	1	1
Zscore_PCC_RFE_12_LR	40	13	27	1	[1.0000-1.0000]	0	1	0.7859	1	1	1	1
Zscore_PCC_RFE_12_LRLasso	40	13	27	1	[1.0000-1.0000]	0	1	0.6399	1	1	1	1
Zscore_PCC_RFE_12_AB	40	13	27	1	[1.0000-1.0000]	0	1	0.9455	1	1	1	1
Zscore_PCC_RFE_12_DT	40	13	27	1	[1.0000-1.0000]	0	1	1	1	1	1	1

## Sheet: test_results
	Number	PosNum	NegNum	AUC	95% CIs	Std	Acc	Youden Index	Sen	Spe	PPV	NPV
MinMax_PCA_ANOVA_1_SVM	19	8	11	0.6477	[0.3667-0.8929]	0.1367	0.6842	0.3125	0.875	0.5455	0.5833	0.8571
MinMax_PCA_ANOVA_1_LDA	19	8	11	0.3523	[0.1111-0.6429]	0.1367	0.5263	0.2994	0.625	0.4545	0.4545	0.625
MinMax_PCA_ANOVA_1_RF	19	8	11	0.4489	[0.1667-0.7372]	0.1449	0.5789	0.67	0.25	0.8182	0.5	0.6
MinMax_PCA_ANOVA_1_LR	19	8	11	0.3523	[0.1111-0.6429]	0.1367	0.5263	0.305	0.625	0.4545	0.4545	0.625
MinMax_PCA_ANOVA_1_LRLasso	19	8	11	0.3523	[0.1111-0.6429]	0.1367	0.5263	0.3383	0.625	0.4545	0.4545	0.625
MinMax_PCA_ANOVA_1_AB	19	8	11	0.4545	[0.2051-0.7222]	0.1334	0.5263	0.4671	0.625	0.4545	0.4545	0.625
MinMax_PCA_ANOVA_1_DT	19	8	11	0.4602	[0.2262-0.7214]	0.1231	0.5789	2	0	1	0	0.5789
MinMax_PCA_ANOVA_2_SVM	19	8	11	0.2955	[0.0667-0.5682]	0.1284	0.4737	0.1648	1	0.0909	0.4444	1
MinMax_PCA_ANOVA_2_LDA	19	8	11	0.2955	[0.0667-0.5682]	0.1267	0.4737	0.071	1	0.0909	0.4444	1
MinMax_PCA_ANOVA_2_RF	19	8	11	0.4091	[0.1571-0.6833]	0.1336	0.5263	0.13	0.75	0.3636	0.4615	0.6667
MinMax_PCA_ANOVA_2_LR	19	8	11	0.2841	[0.0595-0.5568]	0.126	0.4737	0.0577	1	0.0909	0.4444	1
MinMax_PCA_ANOVA_2_LRLasso	19	8	11	0.2955	[0.0667-0.5682]	0.1267	0.4737	0.1295	1	0.0909	0.4444	1
MinMax_PCA_ANOVA_2_AB	19	8	11	0.3466	[0.1000-0.6193]	0.1308	0.4737	0.327	1	0.0909	0.4444	1
MinMax_PCA_ANOVA_2_DT	19	8	11	0.4148	[0.1964-0.6444]	0.1142	0.5789	2	0	1	0	0.5789
MinMax_PCA_ANOVA_3_SVM	19	8	11	0.25	[0.0455-0.5167]	0.1174	0.5789	2	0	1	0	0.5789
MinMax_PCA_ANOVA_3_LDA	19	8	11	0.2614	[0.0571-0.5476]	0.1203	0.5789	2	0	1	0	0.5789
MinMax_PCA_ANOVA_3_RF	19	8	11	0.3636	[0.1282-0.6444]	0.1336	0.5263	0.07	0.875	0.2727	0.4667	0.75
MinMax_PCA_ANOVA_3_LR	19	8	11	0.25	[0.0476-0.5143]	0.1165	0.5789	2	0	1	0	0.5789
MinMax_PCA_ANOVA_3_LRLasso	19	8	11	0.25	[0.0476-0.5143]	0.1165	0.5789	2	0	1	0	0.5789
MinMax_PCA_ANOVA_3_AB	19	8	11	0.2784	[0.0667-0.5398]	0.1219	0.4737	0.3156	1	0.0909	0.4444	1
MinMax_PCA_ANOVA_3_DT	19	8	11	0.4148	[0.1964-0.6444]	0.1142	0.5789	2	0	1	0	0.5789
MinMax_PCA_ANOVA_4_SVM	19	8	11	0.2386	[0.0114-0.5000]	0.1189	0.4737	0.0651	1	0.0909	0.4444	1
MinMax_PCA_ANOVA_4_LDA	19	8	11	0.2955	[0.0556-0.5513]	0.125	0.5263	0.0129	1	0.1818	0.4706	1
MinMax_PCA_ANOVA_4_RF	19	8	11	0.3239	[0.0857-0.5667]	0.1243	0.4737	0.075	1	0.0909	0.4444	1
MinMax_PCA_ANOVA_4_LR	19	8	11	0.2273	[0.0222-0.4872]	0.1145	0.4737	0.0125	1	0.0909	0.4444	1
MinMax_PCA_ANOVA_4_LRLasso	19	8	11	0.2273	[0.0222-0.4872]	0.1145	0.4737	0.0471	1	0.0909	0.4444	1
MinMax_PCA_ANOVA_4_AB	19	8	11	0.2955	[0.0714-0.5556]	0.1216	0.4737	0.293	1	0.0909	0.4444	1
MinMax_PCA_ANOVA_4_DT	19	8	11	0.3977	[0.1818-0.6214]	0.1124	0.5789	2	0	1	0	0.5789
MinMax_PCA_ANOVA_5_SVM	19	8	11	0.2955	[0.0682-0.5667]	0.1295	0.4737	0.0904	1	0.0909	0.4444	1
MinMax_PCA_ANOVA_5_LDA	19	8	11	0.3864	[0.1143-0.6778]	0.1386	0.5263	0.0246	0.875	0.2727	0.4667	0.75
MinMax_PCA_ANOVA_5_RF	19	8	11	0.4205	[0.1477-0.7045]	0.1382	0.5263	0.04	1	0.1818	0.4706	1
MinMax_PCA_ANOVA_5_LR	19	8	11	0.2955	[0.0595-0.5571]	0.1284	0.4737	0.0083	1	0.0909	0.4444	1
MinMax_PCA_ANOVA_5_LRLasso	19	8	11	0.2955	[0.0667-0.5476]	0.1279	0.4737	0.0694	0.875	0.1818	0.4375	0.6667
MinMax_PCA_ANOVA_5_AB	19	8	11	0.5	[0.2143-0.7976]	0.149	0.6842	0.342	1	0.4545	0.5714	1
MinMax_PCA_ANOVA_5_DT	19	8	11	0.4886	[0.2898-0.7167]	0.1077	0.5789	2	0	1	0	0.5789
MinMax_PCA_ANOVA_6_SVM	19	8	11	0.3182	[0.0778-0.5909]	0.1314	0.4737	0.1023	1	0.0909	0.4444	1
MinMax_PCA_ANOVA_6_LDA	19	8	11	0.4205	[0.1410-0.7167]	0.1479	0.5263	0.0194	0.75	0.3636	0.4615	0.6667
MinMax_PCA_ANOVA_6_RF	19	8	11	0.4773	[0.2111-0.7667]	0.1404	0.5789	0.185	0.875	0.3636	0.5	0.8
MinMax_PCA_ANOVA_6_LR	19	8	11	0.3068	[0.0714-0.5909]	0.1294	0.4737	0.0103	1	0.0909	0.4444	1
MinMax_PCA_ANOVA_6_LRLasso	19	8	11	0.2955	[0.0667-0.5476]	0.1279	0.4737	0.0692	0.875	0.1818	0.4375	0.6667
MinMax_PCA_ANOVA_6_AB	19	8	11	0.4659	[0.1310-0.7955]	0.1622	0.6842	0.6829	0.25	1	1	0.6471
MinMax_PCA_ANOVA_6_DT	19	8	11	0.4886	[0.2898-0.7167]	0.1077	0.5789	2	0	1	0	0.5789
MinMax_PCA_ANOVA_7_SVM	19	8	11	0.4318	[0.1364-0.7333]	0.1503	0.5789	0.1	1	0.2727	0.5	1
MinMax_PCA_ANOVA_7_LDA	19	8	11	0.4318	[0.1410-0.7333]	0.1509	0.5789	0.0054	1	0.2727	0.5	1
MinMax_PCA_ANOVA_7_RF	19	8	11	0.4432	[0.1571-0.7273]	0.1448	0.5263	0.2	0.75	0.3636	0.4615	0.6667
MinMax_PCA_ANOVA_7_LR	19	8	11	0.3977	[0.1136-0.6889]	0.1471	0.5789	0.0163	1	0.2727	0.5	1
MinMax_PCA_ANOVA_7_LRLasso	19	8	11	0.375	[0.0909-0.6667]	0.1445	0.5789	0.0643	1	0.2727	0.5	1
MinMax_PCA_ANOVA_7_AB	19	8	11	0.4545	[0.1778-0.7667]	0.1464	0.5789	0.3769	0.75	0.4545	0.5	0.7143
MinMax_PCA_ANOVA_7_DT	19	8	11	0.4886	[0.2898-0.7167]	0.1077	0.5789	2	0	1	0	0.5789
MinMax_PCA_ANOVA_8_SVM	19	8	11	0.3864	[0.1250-0.6667]	0.1426	0.5789	0.0161	1	0.2727	0.5	1
MinMax_PCA_ANOVA_8_LDA	19	8	11	0.4545	[0.1705-0.7429]	0.1472	0.5789	0.0002	1	0.2727	0.5	1
MinMax_PCA_ANOVA_8_RF	19	8	11	0.4034	[0.1429-0.6786]	0.1386	0.5789	0.205	0.875	0.3636	0.5	0.8
MinMax_PCA_ANOVA_8_LR	19	8	11	0.3636	[0.0833-0.6477]	0.1442	0.5789	0.0042	1	0.2727	0.5	1
MinMax_PCA_ANOVA_8_LRLasso	19	8	11	0.375	[0.0909-0.6667]	0.1445	0.5789	0.035	1	0.2727	0.5	1
MinMax_PCA_ANOVA_8_AB	19	8	11	0.4773	[0.1905-0.7778]	0.1469	0.5789	0.1552	1	0.2727	0.5	1
MinMax_PCA_ANOVA_8_DT	19	8	11	0.4886	[0.2898-0.7167]	0.1077	0.5789	2	0	1	0	0.5789
MinMax_PCA_ANOVA_9_SVM	19	8	11	0.3864	[0.1250-0.6667]	0.1426	0.5789	0.0564	1	0.2727	0.5	1
MinMax_PCA_ANOVA_9_LDA	19	8	11	0.4545	[0.1778-0.7222]	0.1418	0.5789	0.0003	1	0.2727	0.5	1
MinMax_PCA_ANOVA_9_RF	19	8	11	0.4773	[0.2000-0.7614]	0.1409	0.5789	0.18	0.875	0.3636	0.5	0.8
MinMax_PCA_ANOVA_9_LR	19	8	11	0.375	[0.0952-0.6556]	0.1433	0.5789	0.0077	1	0.2727	0.5	1
MinMax_PCA_ANOVA_9_LRLasso	19	8	11	0.3864	[0.0909-0.6778]	0.146	0.5789	0.0448	1	0.2727	0.5	1
MinMax_PCA_ANOVA_9_AB	19	8	11	0.4773	[0.1905-0.7778]	0.1469	0.5789	0.1552	1	0.2727	0.5	1
MinMax_PCA_ANOVA_9_DT	19	8	11	0.4886	[0.2898-0.7167]	0.1077	0.5789	2	0	1	0	0.5789
MinMax_PCA_ANOVA_10_SVM	19	8	11	0.3864	[0.1250-0.6667]	0.1426	0.5789	0.0564	1	0.2727	0.5	1
MinMax_PCA_ANOVA_10_LDA	19	8	11	0.4148	[0.1923-0.6571]	0.1179	0.5789	2	0	1	0	0.5789
MinMax_PCA_ANOVA_10_RF	19	8	11	0.4659	[0.2000-0.7571]	0.1422	0.5789	0.155	0.875	0.3636	0.5	0.8
MinMax_PCA_ANOVA_10_LR	19	8	11	0.375	[0.0952-0.6556]	0.1433	0.5789	0.0077	1	0.2727	0.5	1
MinMax_PCA_ANOVA_10_LRLasso	19	8	11	0.3864	[0.0909-0.6778]	0.146	0.5789	0.0448	1	0.2727	0.5	1
MinMax_PCA_ANOVA_10_AB	19	8	11	0.4773	[0.1905-0.7778]	0.1469	0.5789	0.1552	1	0.2727	0.5	1
MinMax_PCA_ANOVA_10_DT	19	8	11	0.4886	[0.2898-0.7167]	0.1077	0.5789	2	0	1	0	0.5789
MinMax_PCA_ANOVA_11_SVM	19	8	11	0.3977	[0.1136-0.6889]	0.1441	0.5789	0.028	1	0.2727	0.5	1
MinMax_PCA_ANOVA_11_LDA	19	8	11	0.4148	[0.1923-0.6571]	0.1179	0.5789	2	0	1	0	0.5789
MinMax_PCA_ANOVA_11_RF	19	8	11	0.483	[0.2051-0.7708]	0.1416	0.5789	0.19	0.875	0.3636	0.5	0.8
MinMax_PCA_ANOVA_11_LR	19	8	11	0.4318	[0.1538-0.7143]	0.1422	0.5789	0.0068	1	0.2727	0.5	1
MinMax_PCA_ANOVA_11_LRLasso	19	8	11	0.4091	[0.1310-0.7083]	0.1452	0.5789	0.0407	1	0.2727	0.5	1
MinMax_PCA_ANOVA_11_AB	19	8	11	0.5227	[0.2444-0.7857]	0.1414	0.6316	0.372	0.75	0.5455	0.5455	0.75
MinMax_PCA_ANOVA_11_DT	19	8	11	0.4886	[0.2898-0.7167]	0.1077	0.5789	2	0	1	0	0.5789
MinMax_PCA_ANOVA_12_SVM	19	8	11	0.4091	[0.0909-0.7083]	0.1515	0.5789	0.0666	1	0.2727	0.5	1
MinMax_PCA_ANOVA_12_LDA	19	8	11	0.4148	[0.1923-0.6571]	0.1179	0.5789	2	0	1	0	0.5789
MinMax_PCA_ANOVA_12_RF	19	8	11	0.4205	[0.1571-0.7179]	0.1393	0.5263	0.21	0.75	0.3636	0.4615	0.6667
MinMax_PCA_ANOVA_12_LR	19	8	11	0.4205	[0.1222-0.7333]	0.1503	0.5789	0.0097	1	0.2727	0.5	1
MinMax_PCA_ANOVA_12_LRLasso	19	8	11	0.4091	[0.1310-0.7083]	0.1452	0.5789	0.0408	1	0.2727	0.5	1
MinMax_PCA_ANOVA_12_AB	19	8	11	0.375	[0.1190-0.6591]	0.1357	0.5263	0.2887	0.875	0.2727	0.4667	0.75
MinMax_PCA_ANOVA_12_DT	19	8	11	0.4886	[0.2898-0.7167]	0.1077	0.5789	2	0	1	0	0.5789
MinMax_PCA_KW_1_SVM	19	8	11	0.6477	[0.3667-0.8929]	0.1367	0.6842	0.3125	0.875	0.5455	0.5833	0.8571
MinMax_PCA_KW_1_LDA	19	8	11	0.3523	[0.1111-0.6429]	0.1367	0.5263	0.2994	0.625	0.4545	0.4545	0.625
MinMax_PCA_KW_1_RF	19	8	11	0.4489	[0.1667-0.7372]	0.1449	0.5789	0.67	0.25	0.8182	0.5	0.6
MinMax_PCA_KW_1_LR	19	8	11	0.3523	[0.1111-0.6429]	0.1367	0.5263	0.305	0.625	0.4545	0.4545	0.625
MinMax_PCA_KW_1_LRLasso	19	8	11	0.3523	[0.1111-0.6429]	0.1367	0.5263	0.3383	0.625	0.4545	0.4545	0.625
MinMax_PCA_KW_1_AB	19	8	11	0.4545	[0.2051-0.7222]	0.1334	0.5263	0.4671	0.625	0.4545	0.4545	0.625
MinMax_PCA_KW_1_DT	19	8	11	0.4602	[0.2262-0.7214]	0.1231	0.5789	2	0	1	0	0.5789
MinMax_PCA_KW_2_SVM	19	8	11	0.4545	[0.1923-0.7381]	0.1398	0.5789	0.3631	0.625	0.5455	0.5	0.6667
MinMax_PCA_KW_2_LDA	19	8	11	0.4659	[0.2045-0.7500]	0.1413	0.5789	0.2905	0.75	0.4545	0.5	0.7143
MinMax_PCA_KW_2_RF	19	8	11	0.3068	[0.0714-0.5778]	0.1234	0.4737	0.085	1	0.0909	0.4444	1
MinMax_PCA_KW_2_LR	19	8	11	0.4659	[0.2045-0.7500]	0.1413	0.5789	0.2965	0.75	0.4545	0.5	0.7143
MinMax_PCA_KW_2_LRLasso	19	8	11	0.4432	[0.1786-0.7333]	0.1411	0.5789	0.4053	0.5	0.6364	0.5	0.6364
MinMax_PCA_KW_2_AB	19	8	11	0.4659	[0.2000-0.7556]	0.1433	0.5789	0.4734	0.75	0.4545	0.5	0.7143
MinMax_PCA_KW_2_DT	19	8	11	0.4716	[0.3000-0.6346]	0.0847	0.5789	2	0	1	0	0.5789
MinMax_PCA_KW_3_SVM	19	8	11	0.3977	[0.1190-0.6705]	0.1394	0.5789	0.1871	0.875	0.3636	0.5	0.8
MinMax_PCA_KW_3_LDA	19	8	11	0.4432	[0.1667-0.7179]	0.14	0.5789	0.1023	0.875	0.3636	0.5	0.8
MinMax_PCA_KW_3_RF	19	8	11	0.3864	[0.1190-0.6667]	0.1319	0.5263	0.075	1	0.1818	0.4706	1
MinMax_PCA_KW_3_LR	19	8	11	0.4091	[0.1429-0.6932]	0.1373	0.5263	0.047	1	0.1818	0.4706	1
MinMax_PCA_KW_3_LRLasso	19	8	11	0.375	[0.1023-0.6538]	0.1386	0.5263	0.1306	1	0.1818	0.4706	1
MinMax_PCA_KW_3_AB	19	8	11	0.392	[0.1333-0.6538]	0.1332	0.5263	0.4047	1	0.1818	0.4706	1
MinMax_PCA_KW_3_DT	19	8	11	0.3977	[0.1818-0.6214]	0.1124	0.5789	2	0	1	0	0.5789
MinMax_PCA_KW_4_SVM	19	8	11	0.4432	[0.1714-0.7429]	0.1431	0.5263	0.2048	0.875	0.2727	0.4667	0.75
MinMax_PCA_KW_4_LDA	19	8	11	0.4659	[0.1932-0.7222]	0.139	0.5789	0.191	0.875	0.3636	0.5	0.8
MinMax_PCA_KW_4_RF	19	8	11	0.4489	[0.1778-0.7273]	0.1414	0.5789	0.11	1	0.2727	0.5	1
MinMax_PCA_KW_4_LR	19	8	11	0.4886	[0.2222-0.7614]	0.1397	0.5789	0.1757	0.875	0.3636	0.5	0.8
MinMax_PCA_KW_4_LRLasso	19	8	11	0.3864	[0.1250-0.6556]	0.1398	0.5789	0.2888	0.875	0.3636	0.5	0.8
MinMax_PCA_KW_4_AB	19	8	11	0.5398	[0.2738-0.8000]	0.138	0.5789	0.3905	0.875	0.3636	0.5	0.8
MinMax_PCA_KW_4_DT	19	8	11	0.4261	[0.2500-0.6190]	0.0943	0.5789	2	0	1	0	0.5789
MinMax_PCA_KW_5_SVM	19	8	11	0.3636	[0.1136-0.6429]	0.1391	0.5263	0.1759	0.875	0.2727	0.4667	0.75
MinMax_PCA_KW_5_LDA	19	8	11	0.4318	[0.1778-0.7024]	0.1396	0.5789	0.1359	0.875	0.3636	0.5	0.8
MinMax_PCA_KW_5_RF	19	8	11	0.4432	[0.1818-0.7333]	0.1403	0.5789	0.225	0.875	0.3636	0.5	0.8
MinMax_PCA_KW_5_LR	19	8	11	0.4318	[0.1778-0.7024]	0.1396	0.5789	0.0964	0.875	0.3636	0.5	0.8
MinMax_PCA_KW_5_LRLasso	19	8	11	0.3864	[0.1250-0.6818]	0.1418	0.5789	0.2852	0.75	0.4545	0.5	0.7143
MinMax_PCA_KW_5_AB	19	8	11	0.3977	[0.1333-0.6923]	0.1368	0.5263	0.2195	1	0.1818	0.4706	1
MinMax_PCA_KW_5_DT	19	8	11	0.5511	[0.3278-0.7833]	0.1143	0.5789	1	0.375	0.7273	0.5	0.6154
MinMax_PCA_KW_6_SVM	19	8	11	0.4318	[0.1556-0.7159]	0.1453	0.6316	0.1944	0.875	0.4545	0.5385	0.8333
MinMax_PCA_KW_6_LDA	19	8	11	0.4659	[0.2045-0.7179]	0.1406	0.5789	0.1304	0.875	0.3636	0.5	0.8
MinMax_PCA_KW_6_RF	19	8	11	0.4432	[0.1786-0.7179]	0.1391	0.5789	0.245	0.875	0.3636	0.5	0.8
MinMax_PCA_KW_6_LR	19	8	11	0.4659	[0.2045-0.7179]	0.1406	0.5789	0.1248	0.875	0.3636	0.5	0.8
MinMax_PCA_KW_6_LRLasso	19	8	11	0.3864	[0.1250-0.6818]	0.1418	0.5789	0.2903	0.75	0.4545	0.5	0.7143
MinMax_PCA_KW_6_AB	19	8	11	0.5114	[0.2222-0.7821]	0.1455	0.5263	0.391	0.75	0.3636	0.4615	0.6667
MinMax_PCA_KW_6_DT	19	8	11	0.4886	[0.2898-0.7167]	0.1077	0.5789	2	0	1	0	0.5789
MinMax_PCA_KW_7_SVM	19	8	11	0.3523	[0.1071-0.6282]	0.1353	0.5263	0.1418	0.875	0.2727	0.4667	0.75
MinMax_PCA_KW_7_LDA	19	8	11	0.3864	[0.1286-0.6705]	0.1382	0.5263	0.0153	0.875	0.2727	0.4667	0.75
MinMax_PCA_KW_7_RF	19	8	11	0.4375	[0.1778-0.7330]	0.1394	0.5789	0.25	0.875	0.3636	0.5	0.8
MinMax_PCA_KW_7_LR	19	8	11	0.3182	[0.0778-0.5795]	0.1354	0.5263	0.0258	0.875	0.2727	0.4667	0.75
MinMax_PCA_KW_7_LRLasso	19	8	11	0.3068	[0.0769-0.5795]	0.1307	0.4737	0.057	0.875	0.1818	0.4375	0.6667
MinMax_PCA_KW_7_AB	19	8	11	0.375	[0.0909-0.6591]	0.1419	0.5789	0.2182	1	0.2727	0.5	1
MinMax_PCA_KW_7_DT	19	8	11	0.4886	[0.2898-0.7167]	0.1077	0.5789	2	0	1	0	0.5789
MinMax_PCA_KW_8_SVM	19	8	11	0.4545	[0.1548-0.7500]	0.1484	0.5789	0.0362	1	0.2727	0.5	1
MinMax_PCA_KW_8_LDA	19	8	11	0.4318	[0.1548-0.7111]	0.1441	0.5789	0.0001	1	0.2727	0.5	1
MinMax_PCA_KW_8_RF	19	8	11	0.4205	[0.1477-0.7000]	0.1398	0.5789	0.235	0.875	0.3636	0.5	0.8
MinMax_PCA_KW_8_LR	19	8	11	0.4091	[0.1364-0.6923]	0.1437	0.5789	0.0037	1	0.2727	0.5	1
MinMax_PCA_KW_8_LRLasso	19	8	11	0.375	[0.0909-0.6667]	0.1445	0.5789	0.035	1	0.2727	0.5	1
MinMax_PCA_KW_8_AB	19	8	11	0.4318	[0.1786-0.7222]	0.1402	0.5789	0.1831	1	0.2727	0.5	1
MinMax_PCA_KW_8_DT	19	8	11	0.4886	[0.2898-0.7167]	0.1077	0.5789	2	0	1	0	0.5789
MinMax_PCA_KW_9_SVM	19	8	11	0.4545	[0.1705-0.7429]	0.1468	0.5789	0.0304	1	0.2727	0.5	1
MinMax_PCA_KW_9_LDA	19	8	11	0.4659	[0.1714-0.7444]	0.1508	0.5789	0.0001	1	0.2727	0.5	1
MinMax_PCA_KW_9_RF	19	8	11	0.4659	[0.1857-0.7381]	0.1414	0.5789	0.23	0.875	0.3636	0.5	0.8
MinMax_PCA_KW_9_LR	19	8	11	0.4091	[0.1282-0.6932]	0.1464	0.5789	0.004	1	0.2727	0.5	1
MinMax_PCA_KW_9_LRLasso	19	8	11	0.375	[0.0909-0.6667]	0.1445	0.5789	0.035	1	0.2727	0.5	1
MinMax_PCA_KW_9_AB	19	8	11	0.4318	[0.1714-0.7045]	0.1383	0.5789	0.2025	1	0.2727	0.5	1
MinMax_PCA_KW_9_DT	19	8	11	0.4886	[0.2898-0.7167]	0.1077	0.5789	2	0	1	0	0.5789
MinMax_PCA_KW_10_SVM	19	8	11	0.4432	[0.1705-0.7159]	0.1431	0.5789	0.0663	1	0.2727	0.5	1
MinMax_PCA_KW_10_LDA	19	8	11	0.4545	[0.1786-0.7273]	0.1434	0.5789	0.0001	1	0.2727	0.5	1
MinMax_PCA_KW_10_RF	19	8	11	0.5057	[0.2308-0.7889]	0.1414	0.5789	0.17	0.875	0.3636	0.5	0.8
MinMax_PCA_KW_10_LR	19	8	11	0.3977	[0.1282-0.6818]	0.1421	0.5789	0.0071	1	0.2727	0.5	1
MinMax_PCA_KW_10_LRLasso	19	8	11	0.3864	[0.0909-0.6778]	0.146	0.5789	0.0448	1	0.2727	0.5	1
MinMax_PCA_KW_10_AB	19	8	11	0.4318	[0.1714-0.7045]	0.1383	0.5789	0.2025	1	0.2727	0.5	1
MinMax_PCA_KW_10_DT	19	8	11	0.4886	[0.2898-0.7167]	0.1077	0.5789	2	0	1	0	0.5789
MinMax_PCA_KW_11_SVM	19	8	11	0.4318	[0.1786-0.7143]	0.1381	0.5263	0.0716	1	0.1818	0.4706	1
MinMax_PCA_KW_11_LDA	19	8	11	0.4091	[0.1364-0.7143]	0.1451	0.5263	0	1	0.1818	0.4706	1
MinMax_PCA_KW_11_RF	19	8	11	0.4943	[0.2179-0.7714]	0.1429	0.5789	0.175	0.875	0.3636	0.5	0.8
MinMax_PCA_KW_11_LR	19	8	11	0.4205	[0.1556-0.7051]	0.1395	0.5263	0.0121	1	0.1818	0.4706	1
MinMax_PCA_KW_11_LRLasso	19	8	11	0.3864	[0.0909-0.6778]	0.146	0.5789	0.0448	1	0.2727	0.5	1
MinMax_PCA_KW_11_AB	19	8	11	0.4318	[0.1667-0.7179]	0.1437	0.5789	0.2032	1	0.2727	0.5	1
MinMax_PCA_KW_11_DT	19	8	11	0.4886	[0.2898-0.7167]	0.1077	0.5789	2	0	1	0	0.5789
MinMax_PCA_KW_12_SVM	19	8	11	0.375	[0.1282-0.6591]	0.1362	0.5263	0.0866	1	0.1818	0.4706	1
MinMax_PCA_KW_12_LDA	19	8	11	0.3977	[0.1286-0.7143]	0.1442	0.5263	0	1	0.1818	0.4706	1
MinMax_PCA_KW_12_RF	19	8	11	0.4261	[0.1571-0.7000]	0.1398	0.5263	0.17	0.875	0.2727	0.4667	0.75
MinMax_PCA_KW_12_LR	19	8	11	0.4205	[0.1556-0.7051]	0.1395	0.5263	0.0134	1	0.1818	0.4706	1
MinMax_PCA_KW_12_LRLasso	19	8	11	0.3864	[0.0909-0.6778]	0.146	0.5789	0.0448	1	0.2727	0.5	1
MinMax_PCA_KW_12_AB	19	8	11	0.4318	[0.1667-0.7179]	0.1437	0.5789	0.2035	1	0.2727	0.5	1
MinMax_PCA_KW_12_DT	19	8	11	0.4886	[0.2898-0.7167]	0.1077	0.5789	2	0	1	0	0.5789
MinMax_PCA_RFE_1_SVM	19	8	11	0.6591	[0.3929-0.9111]	0.1345	0.7368	0.3423	0.75	0.7273	0.6667	0.8
MinMax_PCA_RFE_1_LDA	19	8	11	0.3409	[0.0909-0.6136]	0.1345	0.4737	0.1245	1	0.0909	0.4444	1
MinMax_PCA_RFE_1_RF	19	8	11	0.6023	[0.3222-0.8750]	0.1446	0.6842	0.67	0.375	0.9091	0.75	0.6667
MinMax_PCA_RFE_1_LR	19	8	11	0.3409	[0.0909-0.6136]	0.1345	0.4737	0.1317	1	0.0909	0.4444	1
MinMax_PCA_RFE_1_LRLasso	19	8	11	0.3409	[0.0909-0.6136]	0.1345	0.4737	0.1619	1	0.0909	0.4444	1
MinMax_PCA_RFE_1_AB	19	8	11	0.4659	[0.1859-0.7821]	0.1505	0.6316	0.5093	0.375	0.8182	0.6	0.6429
MinMax_PCA_RFE_1_DT	19	8	11	0.5966	[0.3807-0.8333]	0.1094	0.6316	1	0.375	0.8182	0.6	0.6429
MinMax_PCA_RFE_2_SVM	19	8	11	0.8068	[0.5714-1.0000]	0.1128	0.8421	0.3511	0.875	0.8182	0.7778	0.9
MinMax_PCA_RFE_2_LDA	19	8	11	0.1932	[0.0000-0.4222]	0.1106	0.4737	0.0771	1	0.0909	0.4444	1
MinMax_PCA_RFE_2_RF	19	8	11	0.5455	[0.2778-0.8409]	0.1451	0.6842	0.15	0.875	0.5455	0.5833	0.8571
MinMax_PCA_RFE_2_LR	19	8	11	0.1818	[0.0000-0.4091]	0.1053	0.5789	1.9979	0	1	0	0.5789
MinMax_PCA_RFE_2_LRLasso	19	8	11	0.1932	[0.0000-0.4222]	0.1106	0.4737	0.0974	1	0.0909	0.4444	1
MinMax_PCA_RFE_2_AB	19	8	11	0.4489	[0.1778-0.7308]	0.1388	0.4737	0.3636	0.875	0.1818	0.4375	0.6667
MinMax_PCA_RFE_2_DT	19	8	11	0.4716	[0.3077-0.6420]	0.0858	0.5789	2	0	1	0	0.5789
MinMax_PCA_RFE_3_SVM	19	8	11	0.25	[0.0455-0.5167]	0.1174	0.5789	2	0	1	0	0.5789
MinMax_PCA_RFE_3_LDA	19	8	11	0.2614	[0.0571-0.5476]	0.1203	0.5789	2	0	1	0	0.5789
MinMax_PCA_RFE_3_RF	19	8	11	0.3636	[0.1282-0.6444]	0.1336	0.5263	0.07	0.875	0.2727	0.4667	0.75
MinMax_PCA_RFE_3_LR	19	8	11	0.25	[0.0476-0.5143]	0.1165	0.5789	2	0	1	0	0.5789
MinMax_PCA_RFE_3_LRLasso	19	8	11	0.25	[0.0476-0.5143]	0.1165	0.5789	2	0	1	0	0.5789
MinMax_PCA_RFE_3_AB	19	8	11	0.2784	[0.0667-0.5398]	0.1219	0.4737	0.3156	1	0.0909	0.4444	1
MinMax_PCA_RFE_3_DT	19	8	11	0.4148	[0.1964-0.6444]	0.1142	0.5789	2	0	1	0	0.5789
MinMax_PCA_RFE_4_SVM	19	8	11	0.2386	[0.0114-0.5000]	0.1189	0.4737	0.0651	1	0.0909	0.4444	1
MinMax_PCA_RFE_4_LDA	19	8	11	0.2955	[0.0556-0.5513]	0.125	0.5263	0.0129	1	0.1818	0.4706	1
MinMax_PCA_RFE_4_RF	19	8	11	0.3239	[0.0857-0.5667]	0.1243	0.4737	0.075	1	0.0909	0.4444	1
MinMax_PCA_RFE_4_LR	19	8	11	0.2273	[0.0222-0.4872]	0.1145	0.4737	0.0125	1	0.0909	0.4444	1
MinMax_PCA_RFE_4_LRLasso	19	8	11	0.2273	[0.0222-0.4872]	0.1145	0.4737	0.0471	1	0.0909	0.4444	1
MinMax_PCA_RFE_4_AB	19	8	11	0.2955	[0.0714-0.5556]	0.1216	0.4737	0.293	1	0.0909	0.4444	1
MinMax_PCA_RFE_4_DT	19	8	11	0.3977	[0.1818-0.6214]	0.1124	0.5789	2	0	1	0	0.5789
MinMax_PCA_RFE_5_SVM	19	8	11	0.2955	[0.0682-0.5667]	0.1295	0.4737	0.0904	1	0.0909	0.4444	1
MinMax_PCA_RFE_5_LDA	19	8	11	0.3864	[0.1143-0.6778]	0.1386	0.5263	0.0246	0.875	0.2727	0.4667	0.75
MinMax_PCA_RFE_5_RF	19	8	11	0.4205	[0.1477-0.7045]	0.1382	0.5263	0.04	1	0.1818	0.4706	1
MinMax_PCA_RFE_5_LR	19	8	11	0.2955	[0.0595-0.5571]	0.1284	0.4737	0.0083	1	0.0909	0.4444	1
MinMax_PCA_RFE_5_LRLasso	19	8	11	0.2955	[0.0667-0.5476]	0.1279	0.4737	0.0694	0.875	0.1818	0.4375	0.6667
MinMax_PCA_RFE_5_AB	19	8	11	0.5	[0.2143-0.7976]	0.149	0.6842	0.342	1	0.4545	0.5714	1
MinMax_PCA_RFE_5_DT	19	8	11	0.4886	[0.2898-0.7167]	0.1077	0.5789	2	0	1	0	0.5789
MinMax_PCA_RFE_6_SVM	19	8	11	0.3182	[0.0857-0.5778]	0.1323	0.5263	0.1094	0.875	0.2727	0.4667	0.75
MinMax_PCA_RFE_6_LDA	19	8	11	0.4205	[0.1556-0.7045]	0.1414	0.5789	0.1151	0.75	0.4545	0.5	0.7143
MinMax_PCA_RFE_6_RF	19	8	11	0.4659	[0.2000-0.7444]	0.1382	0.5789	0.205	0.875	0.3636	0.5	0.8
MinMax_PCA_RFE_6_LR	19	8	11	0.3182	[0.0833-0.5857]	0.1291	0.4737	0.0066	1	0.0909	0.4444	1
MinMax_PCA_RFE_6_LRLasso	19	8	11	0.2955	[0.0667-0.5476]	0.1279	0.4737	0.0694	0.875	0.1818	0.4375	0.6667
MinMax_PCA_RFE_6_AB	19	8	11	0.4318	[0.1786-0.7262]	0.143	0.5263	0.3534	0.75	0.3636	0.4615	0.6667
MinMax_PCA_RFE_6_DT	19	8	11	0.4886	[0.2898-0.7167]	0.1077	0.5789	2	0	1	0	0.5789
MinMax_PCA_RFE_7_SVM	19	8	11	0.3864	[0.1429-0.6556]	0.133	0.4737	0.1081	1	0.0909	0.4444	1
MinMax_PCA_RFE_7_LDA	19	8	11	0.4318	[0.1714-0.7045]	0.1357	0.4737	0.0019	1	0.0909	0.4444	1
MinMax_PCA_RFE_7_RF	19	8	11	0.4489	[0.1786-0.7273]	0.1379	0.5263	0.09	1	0.1818	0.4706	1
MinMax_PCA_RFE_7_LR	19	8	11	0.3182	[0.0889-0.5889]	0.129	0.4737	0.0112	1	0.0909	0.4444	1
MinMax_PCA_RFE_7_LRLasso	19	8	11	0.2841	[0.0625-0.5556]	0.1274	0.4737	0.0603	1	0.0909	0.4444	1
MinMax_PCA_RFE_7_AB	19	8	11	0.4318	[0.1705-0.7273]	0.1398	0.5789	0.3441	0.75	0.4545	0.5	0.7143
MinMax_PCA_RFE_7_DT	19	8	11	0.4886	[0.2898-0.7167]	0.1077	0.5789	2	0	1	0	0.5789
MinMax_PCA_RFE_8_SVM	19	8	11	0.3409	[0.1000-0.6000]	0.1289	0.4737	0.0825	1	0.0909	0.4444	1
MinMax_PCA_RFE_8_LDA	19	8	11	0.4205	[0.1667-0.7045]	0.1365	0.5263	0.0019	0.875	0.2727	0.4667	0.75
MinMax_PCA_RFE_8_RF	19	8	11	0.4545	[0.1818-0.7333]	0.139	0.5789	0.22	0.875	0.3636	0.5	0.8
MinMax_PCA_RFE_8_LR	19	8	11	0.3636	[0.1143-0.6410]	0.1349	0.4737	0.0048	1	0.0909	0.4444	1
MinMax_PCA_RFE_8_LRLasso	19	8	11	0.3295	[0.0889-0.6023]	0.1328	0.4737	0.0397	1	0.0909	0.4444	1
MinMax_PCA_RFE_8_AB	19	8	11	0.3182	[0.0833-0.5909]	0.1316	0.5263	0.1718	1	0.1818	0.4706	1
MinMax_PCA_RFE_8_DT	19	8	11	0.4886	[0.2898-0.7167]	0.1077	0.5789	2	0	1	0	0.5789
MinMax_PCA_RFE_9_SVM	19	8	11	0.4205	[0.1667-0.7000]	0.1367	0.5263	0.1064	1	0.1818	0.4706	1
MinMax_PCA_RFE_9_LDA	19	8	11	0.4318	[0.1714-0.7143]	0.139	0.5263	0.0002	1	0.1818	0.4706	1
MinMax_PCA_RFE_9_RF	19	8	11	0.4261	[0.1591-0.7000]	0.1377	0.5263	0.075	1	0.1818	0.4706	1
MinMax_PCA_RFE_9_LR	19	8	11	0.4205	[0.1667-0.7000]	0.137	0.5263	0.0081	1	0.1818	0.4706	1
MinMax_PCA_RFE_9_LRLasso	19	8	11	0.3295	[0.0857-0.6250]	0.133	0.4737	0.0981	0.75	0.2727	0.4286	0.6
MinMax_PCA_RFE_9_AB	19	8	11	0.4545	[0.1667-0.7333]	0.1449	0.5789	0.196	1	0.2727	0.5	1
MinMax_PCA_RFE_9_DT	19	8	11	0.4886	[0.2898-0.7167]	0.1077	0.5789	2	0	1	0	0.5789
MinMax_PCA_RFE_10_SVM	19	8	11	0.4318	[0.1477-0.7143]	0.1453	0.5789	0.0953	1	0.2727	0.5	1
MinMax_PCA_RFE_10_LDA	19	8	11	0.4773	[0.2000-0.7429]	0.139	0.5789	0.0002	1	0.2727	0.5	1
MinMax_PCA_RFE_10_RF	19	8	11	0.5511	[0.2857-0.8214]	0.137	0.6316	0.24	0.75	0.5455	0.5455	0.75
MinMax_PCA_RFE_10_LR	19	8	11	0.4318	[0.1477-0.7262]	0.1437	0.5789	0.0112	1	0.2727	0.5	1
MinMax_PCA_RFE_10_LRLasso	19	8	11	0.4091	[0.1310-0.7083]	0.1452	0.5789	0.0408	1	0.2727	0.5	1
MinMax_PCA_RFE_10_AB	19	8	11	0.5284	[0.2560-0.8182]	0.1426	0.5789	0.1757	1	0.2727	0.5	1
MinMax_PCA_RFE_10_DT	19	8	11	0.4886	[0.2898-0.7167]	0.1077	0.5789	2	0	1	0	0.5789
MinMax_PCA_RFE_11_SVM	19	8	11	0.4205	[0.1364-0.7143]	0.1456	0.5789	0.0323	1	0.2727	0.5	1
MinMax_PCA_RFE_11_LDA	19	8	11	0.4318	[0.1548-0.7143]	0.1441	0.5789	0.0001	1	0.2727	0.5	1
MinMax_PCA_RFE_11_RF	19	8	11	0.4716	[0.1929-0.7500]	0.1406	0.5789	0.11	1	0.2727	0.5	1
MinMax_PCA_RFE_11_LR	19	8	11	0.4432	[0.1705-0.7333]	0.1425	0.5789	0.0131	1	0.2727	0.5	1
MinMax_PCA_RFE_11_LRLasso	19	8	11	0.4091	[0.1310-0.7083]	0.1452	0.5789	0.0407	1	0.2727	0.5	1
MinMax_PCA_RFE_11_AB	19	8	11	0.5284	[0.2560-0.8182]	0.1426	0.5789	0.1757	1	0.2727	0.5	1
MinMax_PCA_RFE_11_DT	19	8	11	0.4886	[0.2898-0.7167]	0.1077	0.5789	2	0	1	0	0.5789
MinMax_PCA_RFE_12_SVM	19	8	11	0.4432	[0.1705-0.7222]	0.1415	0.5789	0.0334	1	0.2727	0.5	1
MinMax_PCA_RFE_12_LDA	19	8	11	0.4545	[0.1857-0.7273]	0.1421	0.5789	0	1	0.2727	0.5	1
MinMax_PCA_RFE_12_RF	19	8	11	0.4545	[0.1786-0.7381]	0.1404	0.5789	0.155	1	0.2727	0.5	1
MinMax_PCA_RFE_12_LR	19	8	11	0.4432	[0.1705-0.7333]	0.1425	0.5789	0.0125	1	0.2727	0.5	1
MinMax_PCA_RFE_12_LRLasso	19	8	11	0.4091	[0.1310-0.7083]	0.1452	0.5789	0.0408	1	0.2727	0.5	1
MinMax_PCA_RFE_12_AB	19	8	11	0.2841	[0.0238-0.5714]	0.1399	0.5789	0.2491	1	0.2727	0.5	1
MinMax_PCA_RFE_12_DT	19	8	11	0.3636	[0.2143-0.5000]	0.0672	0.5789	2	0	1	0	0.5789
MinMax_PCC_ANOVA_1_SVM	19	8	11	0.5341	[0.2444-0.8214]	0.1432	0.5789	0.2861	1	0.2727	0.5	1
MinMax_PCC_ANOVA_1_LDA	19	8	11	0.5341	[0.2444-0.8214]	0.1432	0.5789	0.1184	1	0.2727	0.5	1
MinMax_PCC_ANOVA_1_RF	19	8	11	0.4261	[0.1534-0.7250]	0.1458	0.4737	0.005	0.75	0.2727	0.4286	0.6
MinMax_PCC_ANOVA_1_LR	19	8	11	0.5341	[0.2444-0.8214]	0.1432	0.5789	0.1302	1	0.2727	0.5	1
MinMax_PCC_ANOVA_1_LRLasso	19	8	11	0.5341	[0.2444-0.8214]	0.1432	0.5789	0.2715	1	0.2727	0.5	1
MinMax_PCC_ANOVA_1_AB	19	8	11	0.392	[0.1143-0.6833]	0.1393	0.5789	1.624	0	1	0	0.5789
MinMax_PCC_ANOVA_1_DT	19	8	11	0.3977	[0.1845-0.6500]	0.1151	0.5789	2	0	1	0	0.5789
MinMax_PCC_ANOVA_2_SVM	19	8	11	0.4886	[0.2286-0.7955]	0.1462	0.5263	0.1201	1	0.1818	0.4706	1
MinMax_PCC_ANOVA_2_LDA	19	8	11	0.4545	[0.2000-0.7714]	0.1495	0.5789	0.5207	0.5	0.6364	0.5	0.6364
MinMax_PCC_ANOVA_2_RF	19	8	11	0.3977	[0.1282-0.7500]	0.1558	0.6316	0.915	0.25	0.9091	0.6667	0.625
MinMax_PCC_ANOVA_2_LR	19	8	11	0.4545	[0.1786-0.7708]	0.1532	0.6316	0.6399	0.375	0.8182	0.6	0.6429
MinMax_PCC_ANOVA_2_LRLasso	19	8	11	0.4545	[0.1786-0.7778]	0.1564	0.6316	0.4643	0.5	0.7273	0.5714	0.6667
MinMax_PCC_ANOVA_2_AB	19	8	11	0.3864	[0.1222-0.7278]	0.1561	0.6316	0.7873	0.125	1	1	0.6111
MinMax_PCC_ANOVA_2_DT	19	8	11	0.4432	[0.2443-0.6929]	0.1121	0.5789	2	0	1	0	0.5789
MinMax_PCC_ANOVA_3_SVM	19	8	11	0.4773	[0.2111-0.7857]	0.1511	0.6316	0.5319	0.375	0.8182	0.6	0.6429
MinMax_PCC_ANOVA_3_LDA	19	8	11	0.4432	[0.1786-0.7667]	0.151	0.5789	0.5184	0.5	0.6364	0.5	0.6364
MinMax_PCC_ANOVA_3_RF	19	8	11	0.4261	[0.1429-0.7619]	0.1526	0.6316	0.89	0.25	0.9091	0.6667	0.625
MinMax_PCC_ANOVA_3_LR	19	8	11	0.4773	[0.2111-0.7857]	0.1511	0.6316	0.6778	0.375	0.8182	0.6	0.6429
MinMax_PCC_ANOVA_3_LRLasso	19	8	11	0.4545	[0.1786-0.7778]	0.1564	0.6316	0.4643	0.5	0.7273	0.5714	0.6667
MinMax_PCC_ANOVA_3_AB	19	8	11	0.4148	[0.1369-0.7604]	0.1593	0.6316	0.797	0.125	1	1	0.6111
MinMax_PCC_ANOVA_3_DT	19	8	11	0.5511	[0.3429-0.7929]	0.1134	0.5789	1	0.375	0.7273	0.5	0.6154
MinMax_PCC_ANOVA_4_SVM	19	8	11	0.4545	[0.1795-0.7708]	0.153	0.6316	0.5368	0.375	0.8182	0.6	0.6429
MinMax_PCC_ANOVA_4_LDA	19	8	11	0.4773	[0.2143-0.7917]	0.1485	0.5789	0.5423	0.5	0.6364	0.5	0.6364
MinMax_PCC_ANOVA_4_RF	19	8	11	0.4716	[0.1726-0.8125]	0.1587	0.6842	0.91	0.25	1	1	0.6471
MinMax_PCC_ANOVA_4_LR	19	8	11	0.4659	[0.2024-0.7727]	0.1513	0.6316	0.6605	0.375	0.8182	0.6	0.6429
MinMax_PCC_ANOVA_4_LRLasso	19	8	11	0.4545	[0.1786-0.7778]	0.1564	0.6316	0.4644	0.5	0.7273	0.5714	0.6667
MinMax_PCC_ANOVA_4_AB	19	8	11	0.4261	[0.1556-0.7500]	0.1528	0.6316	0.7079	0.125	1	1	0.6111
MinMax_PCC_ANOVA_4_DT	19	8	11	0.5511	[0.3429-0.7929]	0.1134	0.5789	1	0.375	0.7273	0.5	0.6154
MinMax_PCC_ANOVA_5_SVM	19	8	11	0.4716	[0.2045-0.7898]	0.1556	0.6316	0.5	0.5	0.7273	0.5714	0.6667
MinMax_PCC_ANOVA_5_LDA	19	8	11	0.4432	[0.1795-0.7500]	0.151	0.6316	0.7831	0.375	0.8182	0.6	0.6429
MinMax_PCC_ANOVA_5_RF	19	8	11	0.4602	[0.1667-0.8013]	0.1561	0.6316	0.85	0.25	0.9091	0.6667	0.625
MinMax_PCC_ANOVA_5_LR	19	8	11	0.4886	[0.2143-0.8000]	0.1554	0.6842	0.6277	0.5	0.8182	0.6667	0.6923
MinMax_PCC_ANOVA_5_LRLasso	19	8	11	0.4545	[0.1786-0.7778]	0.1564	0.6316	0.4643	0.5	0.7273	0.5714	0.6667
MinMax_PCC_ANOVA_5_AB	19	8	11	0.4261	[0.1346-0.7756]	0.1644	0.6316	0.7523	0.25	0.9091	0.6667	0.625
MinMax_PCC_ANOVA_5_DT	19	8	11	0.5057	[0.2898-0.7571]	0.1194	0.5263	1	0.375	0.6364	0.4286	0.5833
MinMax_PCC_ANOVA_6_SVM	19	8	11	0.4659	[0.2024-0.7857]	0.1547	0.6316	0.4733	0.5	0.7273	0.5714	0.6667
MinMax_PCC_ANOVA_6_LDA	19	8	11	0.4545	[0.2000-0.7614]	0.1497	0.6316	0.8447	0.375	0.8182	0.6	0.6429
MinMax_PCC_ANOVA_6_RF	19	8	11	0.4432	[0.1591-0.7889]	0.1623	0.6316	0.62	0.375	0.8182	0.6	0.6429
MinMax_PCC_ANOVA_6_LR	19	8	11	0.4659	[0.2024-0.7727]	0.1513	0.6316	0.6412	0.375	0.8182	0.6	0.6429
MinMax_PCC_ANOVA_6_LRLasso	19	8	11	0.4545	[0.1786-0.7778]	0.1564	0.6316	0.4644	0.5	0.7273	0.5714	0.6667
MinMax_PCC_ANOVA_6_AB	19	8	11	0.358	[0.0714-0.6761]	0.1537	0.6316	0.7801	0.125	1	1	0.6111
MinMax_PCC_ANOVA_6_DT	19	8	11	0.4602	[0.2372-0.7083]	0.1213	0.5789	2	0	1	0	0.5789
MinMax_PCC_ANOVA_7_SVM	19	8	11	0.4886	[0.2143-0.8000]	0.1554	0.6842	0.4885	0.5	0.8182	0.6667	0.6923
MinMax_PCC_ANOVA_7_LDA	19	8	11	0.4545	[0.1889-0.7564]	0.1497	0.6316	0.8552	0.375	0.8182	0.6	0.6429
MinMax_PCC_ANOVA_7_RF	19	8	11	0.4545	[0.1534-0.8071]	0.1636	0.6316	0.52	0.375	0.8182	0.6	0.6429
MinMax_PCC_ANOVA_7_LR	19	8	11	0.4886	[0.2143-0.8000]	0.1554	0.6842	0.6349	0.5	0.8182	0.6667	0.6923
MinMax_PCC_ANOVA_7_LRLasso	19	8	11	0.4545	[0.1786-0.7778]	0.1564	0.6316	0.4644	0.5	0.7273	0.5714	0.6667
MinMax_PCC_ANOVA_7_AB	19	8	11	0.4432	[0.1556-0.7619]	0.1544	0.6316	0.4928	0.5	0.7273	0.5714	0.6667
MinMax_PCC_ANOVA_7_DT	19	8	11	0.5057	[0.2898-0.7571]	0.1194	0.5263	1	0.375	0.6364	0.4286	0.5833
MinMax_PCC_ANOVA_8_SVM	19	8	11	0.4773	[0.2051-0.8000]	0.1571	0.6842	0.5	0.5	0.8182	0.6667	0.6923
MinMax_PCC_ANOVA_8_LDA	19	8	11	0.4545	[0.1889-0.7564]	0.1497	0.6316	0.874	0.375	0.8182	0.6	0.6429
MinMax_PCC_ANOVA_8_RF	19	8	11	0.4205	[0.1548-0.7667]	0.1574	0.6316	0.425	0.5	0.7273	0.5714	0.6667
MinMax_PCC_ANOVA_8_LR	19	8	11	0.4545	[0.1795-0.7708]	0.153	0.6316	0.7012	0.375	0.8182	0.6	0.6429
MinMax_PCC_ANOVA_8_LRLasso	19	8	11	0.4432	[0.1714-0.7692]	0.1546	0.6316	0.4795	0.375	0.8182	0.6	0.6429
MinMax_PCC_ANOVA_8_AB	19	8	11	0.4432	[0.1643-0.7727]	0.1565	0.6316	0.5658	0.375	0.8182	0.6	0.6429
MinMax_PCC_ANOVA_8_DT	19	8	11	0.5057	[0.2756-0.7444]	0.1207	0.5263	1	0.375	0.6364	0.4286	0.5833
MinMax_PCC_ANOVA_9_SVM	19	8	11	0.4773	[0.2051-0.8000]	0.1571	0.6842	0.5195	0.5	0.8182	0.6667	0.6923
MinMax_PCC_ANOVA_9_LDA	19	8	11	0.4545	[0.1889-0.7564]	0.1497	0.6316	0.833	0.375	0.8182	0.6	0.6429
MinMax_PCC_ANOVA_9_RF	19	8	11	0.4375	[0.1667-0.7833]	0.1592	0.6316	0.375	0.5	0.7273	0.5714	0.6667
MinMax_PCC_ANOVA_9_LR	19	8	11	0.4318	[0.1667-0.7556]	0.1527	0.6316	0.7528	0.375	0.8182	0.6	0.6429
MinMax_PCC_ANOVA_9_LRLasso	19	8	11	0.4432	[0.1714-0.7692]	0.1546	0.6316	0.4794	0.375	0.8182	0.6	0.6429
MinMax_PCC_ANOVA_9_AB	19	8	11	0.4432	[0.1818-0.7708]	0.1502	0.5789	0.4323	0.5	0.6364	0.5	0.6364
MinMax_PCC_ANOVA_9_DT	19	8	11	0.4886	[0.3000-0.7286]	0.1085	0.5789	2	0	1	0	0.5789
MinMax_PCC_ANOVA_10_SVM	19	8	11	0.4773	[0.2051-0.8000]	0.1571	0.6842	0.5236	0.5	0.8182	0.6667	0.6923
MinMax_PCC_ANOVA_10_LDA	19	8	11	0.4545	[0.1857-0.7714]	0.1515	0.6316	0.3494	0.5	0.7273	0.5714	0.6667
MinMax_PCC_ANOVA_10_RF	19	8	11	0.4205	[0.1500-0.7670]	0.1584	0.6316	0.385	0.5	0.7273	0.5714	0.6667
MinMax_PCC_ANOVA_10_LR	19	8	11	0.4318	[0.1667-0.7556]	0.1527	0.6316	0.75	0.375	0.8182	0.6	0.6429
MinMax_PCC_ANOVA_10_LRLasso	19	8	11	0.4432	[0.1714-0.7692]	0.1546	0.6316	0.4795	0.375	0.8182	0.6	0.6429
MinMax_PCC_ANOVA_10_AB	19	8	11	0.4318	[0.1714-0.7614]	0.1514	0.5789	0.4178	0.5	0.6364	0.5	0.6364
MinMax_PCC_ANOVA_10_DT	19	8	11	0.5057	[0.2756-0.7444]	0.1207	0.5263	1	0.375	0.6364	0.4286	0.5833
MinMax_PCC_ANOVA_11_SVM	19	8	11	0.4659	[0.2159-0.7692]	0.1428	0.5789	0.6728	0.375	0.7273	0.5	0.6154
MinMax_PCC_ANOVA_11_LDA	19	8	11	0.5114	[0.2262-0.8182]	0.1539	0.6842	0.7158	0.5	0.8182	0.6667	0.6923
MinMax_PCC_ANOVA_11_RF	19	8	11	0.4205	[0.1538-0.7692]	0.1552	0.5789	0.4	0.5	0.6364	0.5	0.6364
MinMax_PCC_ANOVA_11_LR	19	8	11	0.4432	[0.1889-0.7614]	0.1447	0.5789	0.6331	0.375	0.7273	0.5	0.6154
MinMax_PCC_ANOVA_11_LRLasso	19	8	11	0.4659	[0.1795-0.8000]	0.159	0.6842	0.4613	0.5	0.8182	0.6667	0.6923
MinMax_PCC_ANOVA_11_AB	19	8	11	0.4375	[0.1571-0.7692]	0.154	0.6316	0.9767	0.125	1	1	0.6111
MinMax_PCC_ANOVA_11_DT	19	8	11	0.3977	[0.1845-0.6500]	0.1151	0.5789	2	0	1	0	0.5789
MinMax_PCC_ANOVA_12_SVM	19	8	11	0.4432	[0.1889-0.7436]	0.1436	0.5789	0.6484	0.375	0.7273	0.5	0.6154
MinMax_PCC_ANOVA_12_LDA	19	8	11	0.4773	[0.2024-0.7841]	0.1458	0.6316	0.6661	0.5	0.7273	0.5714	0.6667
MinMax_PCC_ANOVA_12_RF	19	8	11	0.3977	[0.1190-0.7381]	0.1575	0.5789	0.475	0.375	0.7273	0.5	0.6154
MinMax_PCC_ANOVA_12_LR	19	8	11	0.3977	[0.1548-0.6778]	0.1376	0.4737	0.0019	1	0.0909	0.4444	1
MinMax_PCC_ANOVA_12_LRLasso	19	8	11	0.4432	[0.1667-0.7955]	0.1626	0.6842	0.4589	0.5	0.8182	0.6667	0.6923
MinMax_PCC_ANOVA_12_AB	19	8	11	0.4659	[0.1795-0.7857]	0.1511	0.6316	0.9939	0.125	1	1	0.6111
MinMax_PCC_ANOVA_12_DT	19	8	11	0.4602	[0.2429-0.7179]	0.1182	0.5789	2	0	1	0	0.5789
MinMax_PCC_KW_1_SVM	19	8	11	0.5227	[0.2444-0.8333]	0.1509	0.6316	0.3294	0.5	0.7273	0.5714	0.6667
MinMax_PCC_KW_1_LDA	19	8	11	0.5227	[0.2444-0.8333]	0.1509	0.6316	0.3325	0.5	0.7273	0.5714	0.6667
MinMax_PCC_KW_1_RF	19	8	11	0.5	[0.2244-0.8071]	0.1466	0.5789	0.07	0.625	0.5455	0.5	0.6667
MinMax_PCC_KW_1_LR	19	8	11	0.5227	[0.2444-0.8333]	0.1509	0.6316	0.3448	0.5	0.7273	0.5714	0.6667
MinMax_PCC_KW_1_LRLasso	19	8	11	0.5227	[0.2444-0.8333]	0.1509	0.6316	0.3526	0.5	0.7273	0.5714	0.6667
MinMax_PCC_KW_1_AB	19	8	11	0.5682	[0.3250-0.8295]	0.1268	0.5263	0.4356	1	0.1818	0.4706	1
MinMax_PCC_KW_1_DT	19	8	11	0.4886	[0.2976-0.7179]	0.1061	0.5789	2	0	1	0	0.5789
MinMax_PCC_KW_2_SVM	19	8	11	0.5455	[0.2738-0.8333]	0.1405	0.5789	0.2114	1	0.2727	0.5	1
MinMax_PCC_KW_2_LDA	19	8	11	0.5568	[0.2857-0.8556]	0.1415	0.5789	0.0548	0.875	0.3636	0.5	0.8
MinMax_PCC_KW_2_RF	19	8	11	0.4375	[0.1429-0.7692]	0.1569	0.6316	0.955	0.25	0.9091	0.6667	0.625
MinMax_PCC_KW_2_LR	19	8	11	0.5568	[0.2857-0.8556]	0.1415	0.5789	0.0683	0.875	0.3636	0.5	0.8
MinMax_PCC_KW_2_LRLasso	19	8	11	0.5227	[0.2444-0.8095]	0.1423	0.5789	0.2833	0.875	0.3636	0.5	0.8
MinMax_PCC_KW_2_AB	19	8	11	0.4489	[0.1667-0.7833]	0.1538	0.6316	0.8829	0.125	1	1	0.6111
MinMax_PCC_KW_2_DT	19	8	11	0.5057	[0.2786-0.7557]	0.1178	0.5263	1	0.375	0.6364	0.4286	0.5833
MinMax_PCC_KW_3_SVM	19	8	11	0.5341	[0.2619-0.8214]	0.1444	0.6316	0.5436	0.375	0.8182	0.6	0.6429
MinMax_PCC_KW_3_LDA	19	8	11	0.5341	[0.2619-0.8214]	0.1444	0.6316	0.7117	0.375	0.8182	0.6	0.6429
MinMax_PCC_KW_3_RF	19	8	11	0.4148	[0.1410-0.7381]	0.153	0.6316	0.87	0.25	0.9091	0.6667	0.625
MinMax_PCC_KW_3_LR	19	8	11	0.5227	[0.2444-0.8182]	0.148	0.6316	0.6032	0.5	0.7273	0.5714	0.6667
MinMax_PCC_KW_3_LRLasso	19	8	11	0.5114	[0.2429-0.8077]	0.1428	0.5263	0.2164	1	0.1818	0.4706	1
MinMax_PCC_KW_3_AB	19	8	11	0.3864	[0.1071-0.7500]	0.157	0.5789	0.6444	0.375	0.7273	0.5	0.6154
MinMax_PCC_KW_3_DT	19	8	11	0.4602	[0.2381-0.6944]	0.1185	0.5789	2	0	1	0	0.5789
MinMax_PCC_KW_4_SVM	19	8	11	0.5	[0.2273-0.8077]	0.1516	0.6316	0.483	0.5	0.7273	0.5714	0.6667
MinMax_PCC_KW_4_LDA	19	8	11	0.4545	[0.1889-0.7778]	0.1532	0.6316	0.5555	0.5	0.7273	0.5714	0.6667
MinMax_PCC_KW_4_RF	19	8	11	0.4034	[0.1250-0.7500]	0.1578	0.5789	0.315	0.5	0.6364	0.5	0.6364
MinMax_PCC_KW_4_LR	19	8	11	0.5	[0.2273-0.8125]	0.1548	0.6842	0.6429	0.5	0.8182	0.6667	0.6923
MinMax_PCC_KW_4_LRLasso	19	8	11	0.4545	[0.1786-0.7778]	0.1564	0.6316	0.4644	0.5	0.7273	0.5714	0.6667
MinMax_PCC_KW_4_AB	19	8	11	0.483	[0.1857-0.7821]	0.1509	0.6316	0.8894	0.25	0.9091	0.6667	0.625
MinMax_PCC_KW_4_DT	19	8	11	0.5511	[0.3429-0.7929]	0.1134	0.5789	1	0.375	0.7273	0.5	0.6154
MinMax_PCC_KW_5_SVM	19	8	11	0.4773	[0.2111-0.7857]	0.1511	0.6316	0.5409	0.375	0.8182	0.6	0.6429
MinMax_PCC_KW_5_LDA	19	8	11	0.4318	[0.1705-0.7667]	0.1523	0.5789	0.4562	0.5	0.6364	0.5	0.6364
MinMax_PCC_KW_5_RF	19	8	11	0.4489	[0.1591-0.7750]	0.1597	0.6316	0.605	0.375	0.8182	0.6	0.6429
MinMax_PCC_KW_5_LR	19	8	11	0.4545	[0.1795-0.7708]	0.153	0.6316	0.7178	0.375	0.8182	0.6	0.6429
MinMax_PCC_KW_5_LRLasso	19	8	11	0.4432	[0.1714-0.7692]	0.1546	0.6316	0.4795	0.375	0.8182	0.6	0.6429
MinMax_PCC_KW_5_AB	19	8	11	0.4432	[0.1705-0.7583]	0.1506	0.5789	0.5816	0.375	0.7273	0.5	0.6154
MinMax_PCC_KW_5_DT	19	8	11	0.5057	[0.2756-0.7444]	0.1207	0.5263	1	0.375	0.6364	0.4286	0.5833
MinMax_PCC_KW_6_SVM	19	8	11	0.4886	[0.2143-0.8000]	0.1554	0.6842	0.5053	0.5	0.8182	0.6667	0.6923
MinMax_PCC_KW_6_LDA	19	8	11	0.4318	[0.1667-0.7556]	0.1527	0.6316	0.7789	0.375	0.8182	0.6	0.6429
MinMax_PCC_KW_6_RF	19	8	11	0.4205	[0.1548-0.7571]	0.157	0.6316	0.605	0.375	0.8182	0.6	0.6429
MinMax_PCC_KW_6_LR	19	8	11	0.4545	[0.1795-0.7708]	0.153	0.6316	0.7159	0.375	0.8182	0.6	0.6429
MinMax_PCC_KW_6_LRLasso	19	8	11	0.4432	[0.1714-0.7692]	0.1546	0.6316	0.4795	0.375	0.8182	0.6	0.6429
MinMax_PCC_KW_6_AB	19	8	11	0.4318	[0.1444-0.7583]	0.1535	0.5789	0.5251	0.375	0.7273	0.5	0.6154
MinMax_PCC_KW_6_DT	19	8	11	0.5057	[0.2756-0.7444]	0.1207	0.5263	1	0.375	0.6364	0.4286	0.5833
MinMax_PCC_KW_7_SVM	19	8	11	0.4773	[0.2051-0.8000]	0.1571	0.6842	0.512	0.5	0.8182	0.6667	0.6923
MinMax_PCC_KW_7_LDA	19	8	11	0.4545	[0.2000-0.7614]	0.1497	0.6316	0.8257	0.375	0.8182	0.6	0.6429
MinMax_PCC_KW_7_RF	19	8	11	0.4148	[0.1474-0.7500]	0.1576	0.6316	0.515	0.375	0.8182	0.6	0.6429
MinMax_PCC_KW_7_LR	19	8	11	0.4545	[0.1795-0.7708]	0.153	0.6316	0.7102	0.375	0.8182	0.6	0.6429
MinMax_PCC_KW_7_LRLasso	19	8	11	0.4432	[0.1714-0.7692]	0.1546	0.6316	0.4794	0.375	0.8182	0.6	0.6429
MinMax_PCC_KW_7_AB	19	8	11	0.4318	[0.1444-0.7583]	0.1535	0.5789	0.5251	0.375	0.7273	0.5	0.6154
MinMax_PCC_KW_7_DT	19	8	11	0.4432	[0.2330-0.6857]	0.1137	0.5789	2	0	1	0	0.5789
MinMax_PCC_KW_8_SVM	19	8	11	0.5	[0.2333-0.8111]	0.1533	0.6842	0.5301	0.5	0.8182	0.6667	0.6923
MinMax_PCC_KW_8_LDA	19	8	11	0.5227	[0.2556-0.8143]	0.1473	0.6316	0.4227	0.5	0.7273	0.5714	0.6667
MinMax_PCC_KW_8_RF	19	8	11	0.4886	[0.2000-0.8286]	0.1592	0.6842	0.485	0.5	0.8182	0.6667	0.6923
MinMax_PCC_KW_8_LR	19	8	11	0.5114	[0.2444-0.8182]	0.1517	0.6842	0.5383	0.5	0.8182	0.6667	0.6923
MinMax_PCC_KW_8_LRLasso	19	8	11	0.4773	[0.2051-0.8000]	0.1571	0.6842	0.4686	0.5	0.8182	0.6667	0.6923
MinMax_PCC_KW_8_AB	19	8	11	0.5455	[0.2436-0.8810]	0.1562	0.6842	0.6899	0.375	0.9091	0.75	0.6667
MinMax_PCC_KW_8_DT	19	8	11	0.5057	[0.2756-0.7444]	0.1207	0.5263	1	0.375	0.6364	0.4286	0.5833
MinMax_PCC_KW_9_SVM	19	8	11	0.5114	[0.2500-0.8125]	0.1518	0.6842	0.5353	0.5	0.8182	0.6667	0.6923
MinMax_PCC_KW_9_LDA	19	8	11	0.5	[0.2381-0.7955]	0.146	0.6316	0.8872	0.375	0.8182	0.6	0.6429
MinMax_PCC_KW_9_RF	19	8	11	0.5114	[0.2222-0.8409]	0.1578	0.6842	0.5	0.5	0.8182	0.6667	0.6923
MinMax_PCC_KW_9_LR	19	8	11	0.5114	[0.2444-0.8182]	0.1517	0.6842	0.5357	0.5	0.8182	0.6667	0.6923
MinMax_PCC_KW_9_LRLasso	19	8	11	0.4773	[0.2051-0.8000]	0.1571	0.6842	0.4685	0.5	0.8182	0.6667	0.6923
MinMax_PCC_KW_9_AB	19	8	11	0.4943	[0.1786-0.8571]	0.1651	0.6842	0.5815	0.375	0.9091	0.75	0.6667
MinMax_PCC_KW_9_DT	19	8	11	0.5682	[0.3239-0.8077]	0.1201	0.5789	1	0.5	0.6364	0.5	0.6364
MinMax_PCC_KW_10_SVM	19	8	11	0.5114	[0.2500-0.8125]	0.1518	0.6842	0.5319	0.5	0.8182	0.6667	0.6923
MinMax_PCC_KW_10_LDA	19	8	11	0.5	[0.2262-0.8095]	0.1513	0.6316	0.5616	0.5	0.7273	0.5714	0.6667
MinMax_PCC_KW_10_RF	19	8	11	0.5114	[0.2159-0.8409]	0.1584	0.6842	0.47	0.5	0.8182	0.6667	0.6923
MinMax_PCC_KW_10_LR	19	8	11	0.5341	[0.2714-0.8333]	0.1484	0.6842	0.5332	0.5	0.8182	0.6667	0.6923
MinMax_PCC_KW_10_LRLasso	19	8	11	0.4773	[0.2051-0.8000]	0.1571	0.6842	0.4685	0.5	0.8182	0.6667	0.6923
MinMax_PCC_KW_10_AB	19	8	11	0.5852	[0.3000-0.8929]	0.1512	0.6842	0.4087	0.5	0.8182	0.6667	0.6923
MinMax_PCC_KW_10_DT	19	8	11	0.5227	[0.2756-0.7619]	0.1227	0.5263	1	0.5	0.5455	0.4444	0.6
MinMax_PCC_KW_11_SVM	19	8	11	0.5114	[0.2500-0.8125]	0.1518	0.6842	0.5288	0.5	0.8182	0.6667	0.6923
MinMax_PCC_KW_11_LDA	19	8	11	0.6023	[0.3333-0.8974]	0.1431	0.6842	0.5984	0.5	0.8182	0.6667	0.6923
MinMax_PCC_KW_11_RF	19	8	11	0.5114	[0.2222-0.8333]	0.1549	0.6842	0.485	0.5	0.8182	0.6667	0.6923
MinMax_PCC_KW_11_LR	19	8	11	0.5341	[0.2714-0.8333]	0.1484	0.6842	0.5279	0.5	0.8182	0.6667	0.6923
MinMax_PCC_KW_11_LRLasso	19	8	11	0.4773	[0.2051-0.8000]	0.1571	0.6842	0.4685	0.5	0.8182	0.6667	0.6923
MinMax_PCC_KW_11_AB	19	8	11	0.5739	[0.2857-0.8750]	0.149	0.6842	0.7274	0.375	0.9091	0.75	0.6667
MinMax_PCC_KW_11_DT	19	8	11	0.6307	[0.3977-0.8571]	0.1182	0.6316	1	0.625	0.6364	0.5556	0.7
MinMax_PCC_KW_12_SVM	19	8	11	0.5	[0.2333-0.8111]	0.1533	0.6842	0.4675	0.5	0.8182	0.6667	0.6923
MinMax_PCC_KW_12_LDA	19	8	11	0.6023	[0.3333-0.8778]	0.1404	0.6842	0.3782	0.5	0.8182	0.6667	0.6923
MinMax_PCC_KW_12_RF	19	8	11	0.5341	[0.2444-0.8333]	0.1517	0.6316	0.445	0.5	0.7273	0.5714	0.6667
MinMax_PCC_KW_12_LR	19	8	11	0.4886	[0.2273-0.7976]	0.1509	0.6316	0.417	0.5	0.7273	0.5714	0.6667
MinMax_PCC_KW_12_LRLasso	19	8	11	0.4773	[0.2051-0.8000]	0.1571	0.6842	0.4686	0.5	0.8182	0.6667	0.6923
MinMax_PCC_KW_12_AB	19	8	11	0.5114	[0.2143-0.8333]	0.1583	0.6842	0.5765	0.375	0.9091	0.75	0.6667
MinMax_PCC_KW_12_DT	19	8	11	0.6307	[0.3977-0.8571]	0.1182	0.6316	1	0.625	0.6364	0.5556	0.7
MinMax_PCC_RFE_1_SVM	19	8	11	0.4659	[0.1923-0.7556]	0.1416	0.5263	0.315	0.875	0.2727	0.4667	0.75
MinMax_PCC_RFE_1_LDA	19	8	11	0.5341	[0.2500-0.8095]	0.1416	0.5789	0.2498	0.75	0.4545	0.5	0.7143
MinMax_PCC_RFE_1_RF	19	8	11	0.5568	[0.2841-0.8239]	0.1389	0.6316	0.26	0.625	0.6364	0.5556	0.7
MinMax_PCC_RFE_1_LR	19	8	11	0.5341	[0.2500-0.8095]	0.1416	0.5789	0.2703	0.75	0.4545	0.5	0.7143
MinMax_PCC_RFE_1_LRLasso	19	8	11	0.5341	[0.2500-0.8095]	0.1416	0.5789	0.3409	0.75	0.4545	0.5	0.7143
MinMax_PCC_RFE_1_AB	19	8	11	0.5114	[0.2381-0.7821]	0.1388	0.5263	0.4786	0.875	0.2727	0.4667	0.75
MinMax_PCC_RFE_1_DT	19	8	11	0.5511	[0.3214-0.7738]	0.1124	0.5789	1	0.375	0.7273	0.5	0.6154
MinMax_PCC_RFE_2_SVM	19	8	11	0.4432	[0.1667-0.7159]	0.1437	0.5263	0.253	1	0.1818	0.4706	1
MinMax_PCC_RFE_2_LDA	19	8	11	0.4432	[0.1667-0.7159]	0.1437	0.5263	0.0257	1	0.1818	0.4706	1
MinMax_PCC_RFE_2_RF	19	8	11	0.4886	[0.2000-0.7857]	0.1498	0.6316	0.94	0.25	0.9091	0.6667	0.625
MinMax_PCC_RFE_2_LR	19	8	11	0.4432	[0.1667-0.7159]	0.1437	0.5263	0.0436	1	0.1818	0.4706	1
MinMax_PCC_RFE_2_LRLasso	19	8	11	0.4432	[0.1667-0.7159]	0.1437	0.5263	0.2514	1	0.1818	0.4706	1
MinMax_PCC_RFE_2_AB	19	8	11	0.4148	[0.1282-0.7244]	0.1528	0.5789	0.595	0.25	0.8182	0.5	0.6
MinMax_PCC_RFE_2_DT	19	8	11	0.4432	[0.2330-0.6857]	0.1137	0.5789	2	0	1	0	0.5789
MinMax_PCC_RFE_3_SVM	19	8	11	0.3977	[0.1333-0.7024]	0.1441	0.4737	0.2099	1	0.0909	0.4444	1
MinMax_PCC_RFE_3_LDA	19	8	11	0.4205	[0.1429-0.7045]	0.1449	0.5263	0.0121	1	0.1818	0.4706	1
MinMax_PCC_RFE_3_RF	19	8	11	0.4602	[0.1929-0.7628]	0.1408	0.4737	0.045	0.875	0.1818	0.4375	0.6667
MinMax_PCC_RFE_3_LR	19	8	11	0.4205	[0.1429-0.7045]	0.1449	0.5263	0.0277	1	0.1818	0.4706	1
MinMax_PCC_RFE_3_LRLasso	19	8	11	0.4432	[0.1667-0.7159]	0.1437	0.5263	0.2514	1	0.1818	0.4706	1
MinMax_PCC_RFE_3_AB	19	8	11	0.4773	[0.1964-0.7614]	0.1393	0.5789	0.2797	0.875	0.3636	0.5	0.8
MinMax_PCC_RFE_3_DT	19	8	11	0.4432	[0.2330-0.6857]	0.1137	0.5789	2	0	1	0	0.5789
MinMax_PCC_RFE_4_SVM	19	8	11	0.4432	[0.1705-0.7222]	0.1427	0.5789	0.2145	1	0.2727	0.5	1
MinMax_PCC_RFE_4_LDA	19	8	11	0.4318	[0.1667-0.7045]	0.1404	0.5789	0.0032	1	0.2727	0.5	1
MinMax_PCC_RFE_4_RF	19	8	11	0.4375	[0.1429-0.7262]	0.1493	0.5263	0.03	1	0.1818	0.4706	1
MinMax_PCC_RFE_4_LR	19	8	11	0.4318	[0.1667-0.7045]	0.1414	0.5789	0.0055	1	0.2727	0.5	1
MinMax_PCC_RFE_4_LRLasso	19	8	11	0.4773	[0.2000-0.7619]	0.1414	0.5263	0.1335	1	0.1818	0.4706	1
MinMax_PCC_RFE_4_AB	19	8	11	0.4602	[0.1667-0.7386]	0.144	0.5789	0.145	1	0.2727	0.5	1
MinMax_PCC_RFE_4_DT	19	8	11	0.4432	[0.2330-0.6857]	0.1137	0.5789	2	0	1	0	0.5789
MinMax_PCC_RFE_5_SVM	19	8	11	0.4432	[0.1705-0.7273]	0.1438	0.5263	0.1974	1	0.1818	0.4706	1
MinMax_PCC_RFE_5_LDA	19	8	11	0.4432	[0.1667-0.7222]	0.1437	0.5789	0.0035	1	0.2727	0.5	1
MinMax_PCC_RFE_5_RF	19	8	11	0.4318	[0.1250-0.7628]	0.1627	0.6842	0.825	0.25	1	1	0.6471
MinMax_PCC_RFE_5_LR	19	8	11	0.4432	[0.1778-0.7333]	0.1419	0.5263	0.0515	0.75	0.3636	0.4615	0.6667
MinMax_PCC_RFE_5_LRLasso	19	8	11	0.4773	[0.2000-0.7619]	0.1414	0.5263	0.1335	1	0.1818	0.4706	1
MinMax_PCC_RFE_5_AB	19	8	11	0.4773	[0.1778-0.7667]	0.1538	0.6842	0.7976	0.25	1	1	0.6471
MinMax_PCC_RFE_5_DT	19	8	11	0.4432	[0.2330-0.6857]	0.1137	0.5789	2	0	1	0	0.5789
MinMax_PCC_RFE_6_SVM	19	8	11	0.4659	[0.2083-0.7667]	0.1401	0.5263	0.1903	0.75	0.3636	0.4615	0.6667
MinMax_PCC_RFE_6_LDA	19	8	11	0.4773	[0.2159-0.7738]	0.1401	0.5263	0.0002	1	0.1818	0.4706	1
MinMax_PCC_RFE_6_RF	19	8	11	0.4432	[0.1410-0.7949]	0.1625	0.6316	0.845	0.25	0.9091	0.6667	0.625
MinMax_PCC_RFE_6_LR	19	8	11	0.4659	[0.2000-0.7833]	0.144	0.5789	0.4602	0.5	0.6364	0.5	0.6364
MinMax_PCC_RFE_6_LRLasso	19	8	11	0.4773	[0.2000-0.7619]	0.1414	0.5263	0.1335	1	0.1818	0.4706	1
MinMax_PCC_RFE_6_AB	19	8	11	0.483	[0.1714-0.8068]	0.1595	0.6316	0.8728	0.25	0.9091	0.6667	0.625
MinMax_PCC_RFE_6_DT	19	8	11	0.4432	[0.2330-0.6857]	0.1137	0.5789	2	0	1	0	0.5789
MinMax_PCC_RFE_7_SVM	19	8	11	0.5227	[0.2500-0.8095]	0.1403	0.5789	0.1438	0.875	0.3636	0.5	0.8
MinMax_PCC_RFE_7_LDA	19	8	11	0.5227	[0.2500-0.8068]	0.1401	0.5789	0.0001	1	0.2727	0.5	1
MinMax_PCC_RFE_7_RF	19	8	11	0.4205	[0.1282-0.7833]	0.1618	0.6316	0.805	0.25	0.9091	0.6667	0.625
MinMax_PCC_RFE_7_LR	19	8	11	0.5	[0.2262-0.7949]	0.1428	0.5789	0.0411	0.75	0.4545	0.5	0.7143
MinMax_PCC_RFE_7_LRLasso	19	8	11	0.4773	[0.2000-0.7619]	0.1414	0.5263	0.1335	1	0.1818	0.4706	1
MinMax_PCC_RFE_7_AB	19	8	11	0.4773	[0.1667-0.8095]	0.1613	0.6842	0.877	0.25	1	1	0.6471
MinMax_PCC_RFE_7_DT	19	8	11	0.4432	[0.2330-0.6857]	0.1137	0.5789	2	0	1	0	0.5789
MinMax_PCC_RFE_8_SVM	19	8	11	0.5114	[0.2333-0.7955]	0.1412	0.6316	0.1177	0.875	0.4545	0.5385	0.8333
MinMax_PCC_RFE_8_LDA	19	8	11	0.4773	[0.2000-0.7500]	0.141	0.5263	0.0002	1	0.1818	0.4706	1
MinMax_PCC_RFE_8_RF	19	8	11	0.4432	[0.1310-0.7857]	0.1641	0.6842	0.825	0.25	1	1	0.6471
MinMax_PCC_RFE_8_LR	19	8	11	0.5	[0.2222-0.7955]	0.1424	0.5789	0.0507	0.75	0.4545	0.5	0.7143
MinMax_PCC_RFE_8_LRLasso	19	8	11	0.4773	[0.2000-0.7619]	0.1414	0.5263	0.1335	1	0.1818	0.4706	1
MinMax_PCC_RFE_8_AB	19	8	11	0.4261	[0.1042-0.7692]	0.165	0.6842	0.9595	0.25	1	1	0.6471
MinMax_PCC_RFE_8_DT	19	8	11	0.4432	[0.2330-0.6857]	0.1137	0.5789	2	0	1	0	0.5789
MinMax_PCC_RFE_9_SVM	19	8	11	0.5341	[0.2500-0.8125]	0.1404	0.6316	0.114	0.875	0.4545	0.5385	0.8333
MinMax_PCC_RFE_9_LDA	19	8	11	0.4886	[0.2159-0.7778]	0.1407	0.5789	0.0004	0.75	0.4545	0.5	0.7143
MinMax_PCC_RFE_9_RF	19	8	11	0.4432	[0.1190-0.7833]	0.1659	0.6842	0.715	0.25	1	1	0.6471
MinMax_PCC_RFE_9_LR	19	8	11	0.5227	[0.2444-0.8000]	0.1403	0.5789	0.0149	0.875	0.3636	0.5	0.8
MinMax_PCC_RFE_9_LRLasso	19	8	11	0.4773	[0.2000-0.7619]	0.1414	0.5263	0.1335	1	0.1818	0.4706	1
MinMax_PCC_RFE_9_AB	19	8	11	0.5227	[0.2143-0.8333]	0.1576	0.6842	0.8918	0.25	1	1	0.6471
MinMax_PCC_RFE_9_DT	19	8	11	0.4432	[0.2330-0.6857]	0.1137	0.5789	2	0	1	0	0.5789
MinMax_PCC_RFE_10_SVM	19	8	11	0.5341	[0.2500-0.8125]	0.1404	0.6316	0.1224	0.875	0.4545	0.5385	0.8333
MinMax_PCC_RFE_10_LDA	19	8	11	0.5	[0.2381-0.7738]	0.1395	0.5789	0	1	0.2727	0.5	1
MinMax_PCC_RFE_10_RF	19	8	11	0.4602	[0.1429-0.8095]	0.164	0.6842	0.78	0.25	1	1	0.6471
MinMax_PCC_RFE_10_LR	19	8	11	0.4886	[0.2143-0.7647]	0.141	0.5789	0.0477	0.75	0.4545	0.5	0.7143
MinMax_PCC_RFE_10_LRLasso	19	8	11	0.4773	[0.2000-0.7619]	0.1414	0.5263	0.1335	1	0.1818	0.4706	1
MinMax_PCC_RFE_10_AB	19	8	11	0.5568	[0.2619-0.8571]	0.1513	0.5789	0.0759	0.75	0.4545	0.5	0.7143
MinMax_PCC_RFE_10_DT	19	8	11	0.4432	[0.2330-0.6857]	0.1137	0.5789	2	0	1	0	0.5789
MinMax_PCC_RFE_11_SVM	19	8	11	0.5341	[0.2500-0.8125]	0.1404	0.6316	0.1607	0.875	0.4545	0.5385	0.8333
MinMax_PCC_RFE_11_LDA	19	8	11	0.5227	[0.2333-0.7889]	0.1416	0.6316	0	1	0.3636	0.5333	1
MinMax_PCC_RFE_11_RF	19	8	11	0.4091	[0.1071-0.7500]	0.1613	0.6316	0.765	0.25	0.9091	0.6667	0.625
MinMax_PCC_RFE_11_LR	19	8	11	0.5114	[0.2262-0.7841]	0.142	0.5789	0.0084	1	0.2727	0.5	1
MinMax_PCC_RFE_11_LRLasso	19	8	11	0.4773	[0.2000-0.7619]	0.1414	0.5263	0.1335	1	0.1818	0.4706	1
MinMax_PCC_RFE_11_AB	19	8	11	0.5568	[0.2333-0.8556]	0.1552	0.6316	0.074	0.75	0.5455	0.5455	0.75
MinMax_PCC_RFE_11_DT	19	8	11	0.4432	[0.2330-0.6857]	0.1137	0.5789	2	0	1	0	0.5789
MinMax_PCC_RFE_12_SVM	19	8	11	0.5	[0.2381-0.7778]	0.1401	0.5789	0.1607	0.875	0.3636	0.5	0.8
MinMax_PCC_RFE_12_LDA	19	8	11	0.4886	[0.2222-0.7727]	0.1402	0.5789	0	1	0.2727	0.5	1
MinMax_PCC_RFE_12_RF	19	8	11	0.4148	[0.1056-0.7500]	0.1651	0.6842	0.725	0.25	1	1	0.6471
MinMax_PCC_RFE_12_LR	19	8	11	0.5	[0.2333-0.7841]	0.1395	0.5263	0.0055	1	0.1818	0.4706	1
MinMax_PCC_RFE_12_LRLasso	19	8	11	0.4773	[0.2000-0.7619]	0.1414	0.5263	0.1335	1	0.1818	0.4706	1
MinMax_PCC_RFE_12_AB	19	8	11	0.5	[0.1905-0.8000]	0.1547	0.6842	0.9919	0.25	1	1	0.6471
MinMax_PCC_RFE_12_DT	19	8	11	0.3977	[0.1845-0.6500]	0.1151	0.5789	2	0	1	0	0.5789
Zscore_PCA_ANOVA_1_SVM	19	8	11	0.5114	[0.2167-0.7949]	0.1457	0.6316	0.3486	0.375	0.8182	0.6	0.6429
Zscore_PCA_ANOVA_1_LDA	19	8	11	0.4886	[0.2143-0.7841]	0.1457	0.5263	0.1263	1	0.1818	0.4706	1
Zscore_PCA_ANOVA_1_RF	19	8	11	0.4261	[0.1357-0.7244]	0.1458	0.6316	0.975	0.125	1	1	0.6111
Zscore_PCA_ANOVA_1_LR	19	8	11	0.4886	[0.2143-0.7841]	0.1457	0.5263	0.152	1	0.1818	0.4706	1
Zscore_PCA_ANOVA_1_LRLasso	19	8	11	0.4886	[0.2143-0.7841]	0.1457	0.5263	0.1542	1	0.1818	0.4706	1
Zscore_PCA_ANOVA_1_AB	19	8	11	0.4716	[0.2024-0.7443]	0.1382	0.5263	0.4454	1	0.1818	0.4706	1
Zscore_PCA_ANOVA_1_DT	19	8	11	0.4432	[0.2308-0.6786]	0.1126	0.5789	2	0	1	0	0.5789
Zscore_PCA_ANOVA_2_SVM	19	8	11	0.4659	[0.1786-0.7614]	0.1459	0.5789	0.2386	0.625	0.5455	0.5	0.6667
Zscore_PCA_ANOVA_2_LDA	19	8	11	0.4545	[0.1714-0.7571]	0.1447	0.5789	0.2442	0.5	0.6364	0.5	0.6364
Zscore_PCA_ANOVA_2_RF	19	8	11	0.5341	[0.2389-0.7976]	0.141	0.5789	0.04	0.875	0.3636	0.5	0.8
Zscore_PCA_ANOVA_2_LR	19	8	11	0.4318	[0.1556-0.7222]	0.1429	0.5789	0.3266	0.5	0.6364	0.5	0.6364
Zscore_PCA_ANOVA_2_LRLasso	19	8	11	0.4318	[0.1556-0.7222]	0.1429	0.5789	0.2576	0.5	0.6364	0.5	0.6364
Zscore_PCA_ANOVA_2_AB	19	8	11	0.4773	[0.2000-0.7614]	0.1416	0.5789	0.4234	0.5	0.6364	0.5	0.6364
Zscore_PCA_ANOVA_2_DT	19	8	11	0.4091	[0.2778-0.5000]	0.0584	0.5789	2	0	1	0	0.5789
Zscore_PCA_ANOVA_3_SVM	19	8	11	0.3523	[0.1143-0.6136]	0.1319	0.5789	2	0	1	0	0.5789
Zscore_PCA_ANOVA_3_LDA	19	8	11	0.4091	[0.1410-0.7273]	0.1437	0.5789	0.189	0.375	0.7273	0.5	0.6154
Zscore_PCA_ANOVA_3_RF	19	8	11	0.4489	[0.1778-0.7333]	0.1414	0.5263	0.09	0.875	0.2727	0.4667	0.75
Zscore_PCA_ANOVA_3_LR	19	8	11	0.3523	[0.1143-0.6136]	0.1319	0.5789	2	0	1	0	0.5789
Zscore_PCA_ANOVA_3_LRLasso	19	8	11	0.3523	[0.1143-0.6136]	0.1319	0.5789	2	0	1	0	0.5789
Zscore_PCA_ANOVA_3_AB	19	8	11	0.4091	[0.1444-0.7111]	0.1446	0.5789	0.2777	0.875	0.3636	0.5	0.8
Zscore_PCA_ANOVA_3_DT	19	8	11	0.4716	[0.3182-0.6346]	0.0832	0.5789	2	0	1	0	0.5789
Zscore_PCA_ANOVA_4_SVM	19	8	11	0.3068	[0.0568-0.5795]	0.1324	0.4737	0.0449	1	0.0909	0.4444	1
Zscore_PCA_ANOVA_4_LDA	19	8	11	0.375	[0.1111-0.6905]	0.1417	0.4737	0.0111	1	0.0909	0.4444	1
Zscore_PCA_ANOVA_4_RF	19	8	11	0.392	[0.1282-0.6944]	0.1385	0.5263	0.17	0.75	0.3636	0.4615	0.6667
Zscore_PCA_ANOVA_4_LR	19	8	11	0.3409	[0.1000-0.6000]	0.1328	0.4737	0.0115	1	0.0909	0.4444	1
Zscore_PCA_ANOVA_4_LRLasso	19	8	11	0.3295	[0.0714-0.6136]	0.1364	0.4737	0.0043	1	0.0909	0.4444	1
Zscore_PCA_ANOVA_4_AB	19	8	11	0.3864	[0.1333-0.6705]	0.1369	0.5789	0.3796	0.5	0.6364	0.5	0.6364
Zscore_PCA_ANOVA_4_DT	19	8	11	0.4886	[0.2898-0.7143]	0.1049	0.5789	2	0	1	0	0.5789
Zscore_PCA_ANOVA_5_SVM	19	8	11	0.3409	[0.0795-0.6154]	0.1353	0.4737	0.0936	1	0.0909	0.4444	1
Zscore_PCA_ANOVA_5_LDA	19	8	11	0.4545	[0.1786-0.7386]	0.1391	0.5789	0.2682	0.375	0.7273	0.5	0.6154
Zscore_PCA_ANOVA_5_RF	19	8	11	0.3636	[0.1026-0.6538]	0.1392	0.5789	0.26	0.5	0.6364	0.5	0.6364
Zscore_PCA_ANOVA_5_LR	19	8	11	0.2955	[0.0357-0.6000]	0.1372	0.4737	0.0246	1	0.0909	0.4444	1
Zscore_PCA_ANOVA_5_LRLasso	19	8	11	0.3409	[0.0714-0.6364]	0.1395	0.4737	0.0147	1	0.0909	0.4444	1
Zscore_PCA_ANOVA_5_AB	19	8	11	0.4091	[0.1429-0.6889]	0.1392	0.5789	0.4465	0.375	0.7273	0.5	0.6154
Zscore_PCA_ANOVA_5_DT	19	8	11	0.5341	[0.3333-0.7440]	0.0993	0.5789	1	0.25	0.8182	0.5	0.6
Zscore_PCA_ANOVA_6_SVM	19	8	11	0.4205	[0.1429-0.7000]	0.1377	0.5263	0.1463	0.875	0.2727	0.4667	0.75
Zscore_PCA_ANOVA_6_LDA	19	8	11	0.4091	[0.1364-0.7059]	0.1384	0.5263	0.0748	0.75	0.3636	0.4615	0.6667
Zscore_PCA_ANOVA_6_RF	19	8	11	0.3182	[0.0667-0.6026]	0.1335	0.5263	0.35	0.375	0.6364	0.4286	0.5833
Zscore_PCA_ANOVA_6_LR	19	8	11	0.2727	[0.0222-0.5476]	0.1331	0.4737	0.0367	1	0.0909	0.4444	1
Zscore_PCA_ANOVA_6_LRLasso	19	8	11	0.3523	[0.1000-0.6333]	0.1348	0.4737	0.022	1	0.0909	0.4444	1
Zscore_PCA_ANOVA_6_AB	19	8	11	0.4091	[0.1333-0.7045]	0.1428	0.5789	0.2787	0.75	0.4545	0.5	0.7143
Zscore_PCA_ANOVA_6_DT	19	8	11	0.5511	[0.3214-0.7738]	0.1121	0.5789	1	0.375	0.7273	0.5	0.6154
Zscore_PCA_ANOVA_7_SVM	19	8	11	0.375	[0.1190-0.6667]	0.1359	0.4737	0.0566	1	0.0909	0.4444	1
Zscore_PCA_ANOVA_7_LDA	19	8	11	0.375	[0.1143-0.6667]	0.1365	0.4737	0.0008	1	0.0909	0.4444	1
Zscore_PCA_ANOVA_7_RF	19	8	11	0.4261	[0.1444-0.7262]	0.1417	0.5263	0.21	0.75	0.3636	0.4615	0.6667
Zscore_PCA_ANOVA_7_LR	19	8	11	0.3409	[0.0952-0.6111]	0.1336	0.4737	0.0263	1	0.0909	0.4444	1
Zscore_PCA_ANOVA_7_LRLasso	19	8	11	0.3068	[0.0595-0.5795]	0.1299	0.4737	0.0077	1	0.0909	0.4444	1
Zscore_PCA_ANOVA_7_AB	19	8	11	0.3977	[0.1333-0.6667]	0.1394	0.5789	0.3224	0.625	0.5455	0.5	0.6667
Zscore_PCA_ANOVA_7_DT	19	8	11	0.5057	[0.2722-0.7444]	0.1148	0.5263	1	0.375	0.6364	0.4286	0.5833
Zscore_PCA_ANOVA_8_SVM	19	8	11	0.3068	[0.0714-0.5889]	0.1308	0.4737	0.0537	1	0.0909	0.4444	1
Zscore_PCA_ANOVA_8_LDA	19	8	11	0.3523	[0.1000-0.6286]	0.1339	0.4737	0.0002	1	0.0909	0.4444	1
Zscore_PCA_ANOVA_8_RF	19	8	11	0.4773	[0.2051-0.7571]	0.1387	0.5789	0.27	0.625	0.5455	0.5	0.6667
Zscore_PCA_ANOVA_8_LR	19	8	11	0.3295	[0.0952-0.5952]	0.1304	0.4737	0.0169	1	0.0909	0.4444	1
Zscore_PCA_ANOVA_8_LRLasso	19	8	11	0.3068	[0.0778-0.5714]	0.1306	0.4737	0.0019	1	0.0909	0.4444	1
Zscore_PCA_ANOVA_8_AB	19	8	11	0.3864	[0.1190-0.6667]	0.137	0.5263	0.3077	0.75	0.3636	0.4615	0.6667
Zscore_PCA_ANOVA_8_DT	19	8	11	0.5511	[0.3352-0.7670]	0.1143	0.5789	1	0.375	0.7273	0.5	0.6154
Zscore_PCA_ANOVA_9_SVM	19	8	11	0.375	[0.1071-0.6571]	0.1398	0.5263	0.0344	1	0.1818	0.4706	1
Zscore_PCA_ANOVA_9_LDA	19	8	11	0.3523	[0.0889-0.6364]	0.1371	0.5263	0.0001	1	0.1818	0.4706	1
Zscore_PCA_ANOVA_9_RF	19	8	11	0.4943	[0.2071-0.7727]	0.1394	0.6316	0.33	0.625	0.6364	0.5556	0.7
Zscore_PCA_ANOVA_9_LR	19	8	11	0.3523	[0.1154-0.6222]	0.1306	0.4737	0.0182	1	0.0909	0.4444	1
Zscore_PCA_ANOVA_9_LRLasso	19	8	11	0.3523	[0.0889-0.6364]	0.1371	0.5263	0.0057	1	0.1818	0.4706	1
Zscore_PCA_ANOVA_9_AB	19	8	11	0.4205	[0.1705-0.6932]	0.1364	0.4737	0.1158	1	0.0909	0.4444	1
Zscore_PCA_ANOVA_9_DT	19	8	11	0.6591	[0.4333-0.8920]	0.1129	0.6842	1	0.5	0.8182	0.6667	0.6923
Zscore_PCA_ANOVA_10_SVM	19	8	11	0.3182	[0.0714-0.6023]	0.133	0.4737	0.0777	1	0.0909	0.4444	1
Zscore_PCA_ANOVA_10_LDA	19	8	11	0.3636	[0.1023-0.6429]	0.1363	0.5263	0	1	0.1818	0.4706	1
Zscore_PCA_ANOVA_10_RF	19	8	11	0.4659	[0.1923-0.7692]	0.143	0.5789	0.195	0.875	0.3636	0.5	0.8
Zscore_PCA_ANOVA_10_LR	19	8	11	0.3295	[0.0769-0.6190]	0.1352	0.4737	0.011	1	0.0909	0.4444	1
Zscore_PCA_ANOVA_10_LRLasso	19	8	11	0.3523	[0.1000-0.6458]	0.1357	0.4737	0.002	1	0.0909	0.4444	1
Zscore_PCA_ANOVA_10_AB	19	8	11	0.3977	[0.1429-0.6786]	0.1373	0.4737	0.1462	1	0.0909	0.4444	1
Zscore_PCA_ANOVA_10_DT	19	8	11	0.5511	[0.3333-0.7778]	0.1167	0.5789	1	0.375	0.7273	0.5	0.6154
Zscore_PCA_ANOVA_11_SVM	19	8	11	0.4091	[0.1410-0.6818]	0.1439	0.5789	0.1592	1	0.2727	0.5	1
Zscore_PCA_ANOVA_11_LDA	19	8	11	0.3636	[0.0952-0.6477]	0.14	0.5263	0	1	0.1818	0.4706	1
Zscore_PCA_ANOVA_11_RF	19	8	11	0.4886	[0.2179-0.7667]	0.1401	0.5789	0.325	0.625	0.5455	0.5	0.6667
Zscore_PCA_ANOVA_11_LR	19	8	11	0.3636	[0.1167-0.6500]	0.1367	0.4737	0.0217	1	0.0909	0.4444	1
Zscore_PCA_ANOVA_11_LRLasso	19	8	11	0.3977	[0.1333-0.6875]	0.1396	0.5263	0.0038	1	0.1818	0.4706	1
Zscore_PCA_ANOVA_11_AB	19	8	11	0.4205	[0.1364-0.7051]	0.1381	0.5789	0.3163	0.75	0.4545	0.5	0.7143
Zscore_PCA_ANOVA_11_DT	19	8	11	0.5511	[0.3333-0.7778]	0.1167	0.5789	1	0.375	0.7273	0.5	0.6154
Zscore_PCA_ANOVA_12_SVM	19	8	11	0.375	[0.1000-0.6477]	0.1438	0.5263	0.028	1	0.1818	0.4706	1
Zscore_PCA_ANOVA_12_LDA	19	8	11	0.4091	[0.1286-0.6889]	0.142	0.5263	0	1	0.1818	0.4706	1
Zscore_PCA_ANOVA_12_RF	19	8	11	0.4375	[0.1667-0.7216]	0.1386	0.5789	0.47	0.375	0.7273	0.5	0.6154
Zscore_PCA_ANOVA_12_LR	19	8	11	0.3409	[0.0909-0.6250]	0.1352	0.5263	0.0255	1	0.1818	0.4706	1
Zscore_PCA_ANOVA_12_LRLasso	19	8	11	0.3523	[0.1000-0.6477]	0.1385	0.4737	0.0013	1	0.0909	0.4444	1
Zscore_PCA_ANOVA_12_AB	19	8	11	0.375	[0.1143-0.6667]	0.1378	0.4737	0.1292	1	0.0909	0.4444	1
Zscore_PCA_ANOVA_12_DT	19	8	11	0.5511	[0.3333-0.7778]	0.1167	0.5789	1	0.375	0.7273	0.5	0.6154
Zscore_PCA_KW_1_SVM	19	8	11	0.5114	[0.2167-0.7949]	0.1457	0.6316	0.3486	0.375	0.8182	0.6	0.6429
Zscore_PCA_KW_1_LDA	19	8	11	0.4886	[0.2143-0.7841]	0.1457	0.5263	0.1263	1	0.1818	0.4706	1
Zscore_PCA_KW_1_RF	19	8	11	0.4261	[0.1357-0.7244]	0.1458	0.6316	0.975	0.125	1	1	0.6111
Zscore_PCA_KW_1_LR	19	8	11	0.4886	[0.2143-0.7841]	0.1457	0.5263	0.152	1	0.1818	0.4706	1
Zscore_PCA_KW_1_LRLasso	19	8	11	0.4886	[0.2143-0.7841]	0.1457	0.5263	0.1542	1	0.1818	0.4706	1
Zscore_PCA_KW_1_AB	19	8	11	0.4716	[0.2024-0.7443]	0.1382	0.5263	0.4454	1	0.1818	0.4706	1
Zscore_PCA_KW_1_DT	19	8	11	0.4432	[0.2308-0.6786]	0.1126	0.5789	2	0	1	0	0.5789
Zscore_PCA_KW_2_SVM	19	8	11	0.4659	[0.1786-0.7614]	0.1459	0.5789	0.2386	0.625	0.5455	0.5	0.6667
Zscore_PCA_KW_2_LDA	19	8	11	0.4545	[0.1714-0.7571]	0.1447	0.5789	0.2442	0.5	0.6364	0.5	0.6364
Zscore_PCA_KW_2_RF	19	8	11	0.5341	[0.2389-0.7976]	0.141	0.5789	0.04	0.875	0.3636	0.5	0.8
Zscore_PCA_KW_2_LR	19	8	11	0.4318	[0.1556-0.7222]	0.1429	0.5789	0.3266	0.5	0.6364	0.5	0.6364
Zscore_PCA_KW_2_LRLasso	19	8	11	0.4318	[0.1556-0.7222]	0.1429	0.5789	0.2576	0.5	0.6364	0.5	0.6364
Zscore_PCA_KW_2_AB	19	8	11	0.4773	[0.2000-0.7614]	0.1416	0.5789	0.4234	0.5	0.6364	0.5	0.6364
Zscore_PCA_KW_2_DT	19	8	11	0.4091	[0.2778-0.5000]	0.0584	0.5789	2	0	1	0	0.5789
Zscore_PCA_KW_3_SVM	19	8	11	0.4659	[0.1905-0.7564]	0.1448	0.6316	0.2602	0.625	0.6364	0.5556	0.7
Zscore_PCA_KW_3_LDA	19	8	11	0.4659	[0.1889-0.7614]	0.1454	0.6316	0.2528	0.625	0.6364	0.5556	0.7
Zscore_PCA_KW_3_RF	19	8	11	0.4261	[0.1667-0.6932]	0.1362	0.4737	0.03	1	0.0909	0.4444	1
Zscore_PCA_KW_3_LR	19	8	11	0.4659	[0.1905-0.7564]	0.1448	0.6316	0.2837	0.625	0.6364	0.5556	0.7
Zscore_PCA_KW_3_LRLasso	19	8	11	0.4545	[0.1778-0.7500]	0.1455	0.6316	0.2815	0.625	0.6364	0.5556	0.7
Zscore_PCA_KW_3_AB	19	8	11	0.4148	[0.1333-0.7045]	0.1459	0.6316	0.4278	0.375	0.8182	0.6	0.6429
Zscore_PCA_KW_3_DT	19	8	11	0.517	[0.3889-0.6833]	0.0763	0.5789	1	0.125	0.9091	0.5	0.5882
Zscore_PCA_KW_4_SVM	19	8	11	0.5	[0.2222-0.8111]	0.1455	0.5789	0.2481	0.75	0.4545	0.5	0.7143
Zscore_PCA_KW_4_LDA	19	8	11	0.5227	[0.2333-0.8214]	0.1445	0.5789	0.1505	0.75	0.4545	0.5	0.7143
Zscore_PCA_KW_4_RF	19	8	11	0.3125	[0.0769-0.5909]	0.1284	0.5789	1.89	0	1	0	0.5789
Zscore_PCA_KW_4_LR	19	8	11	0.4432	[0.1556-0.7273]	0.1437	0.4737	0.067	1	0.0909	0.4444	1
Zscore_PCA_KW_4_LRLasso	19	8	11	0.4205	[0.1429-0.7262]	0.144	0.5789	0.2568	0.625	0.5455	0.5	0.6667
Zscore_PCA_KW_4_AB	19	8	11	0.3466	[0.1000-0.6282]	0.1346	0.5263	0.3599	0.625	0.4545	0.4545	0.625
Zscore_PCA_KW_4_DT	19	8	11	0.3523	[0.1500-0.5769]	0.1118	0.5789	2	0	1	0	0.5789
Zscore_PCA_KW_5_SVM	19	8	11	0.5	[0.2143-0.7833]	0.1431	0.5263	0.0652	1	0.1818	0.4706	1
Zscore_PCA_KW_5_LDA	19	8	11	0.5114	[0.2381-0.8077]	0.1431	0.5263	0.0726	0.875	0.2727	0.4667	0.75
Zscore_PCA_KW_5_RF	19	8	11	0.3125	[0.0769-0.5929]	0.1339	0.5789	1.8	0	1	0	0.5789
Zscore_PCA_KW_5_LR	19	8	11	0.4432	[0.1571-0.7429]	0.1455	0.4737	0.0407	1	0.0909	0.4444	1
Zscore_PCA_KW_5_LRLasso	19	8	11	0.4318	[0.1538-0.7273]	0.1446	0.4737	0.0452	1	0.0909	0.4444	1
Zscore_PCA_KW_5_AB	19	8	11	0.3295	[0.0909-0.6154]	0.1315	0.5789	1.6822	0	1	0	0.5789
Zscore_PCA_KW_5_DT	19	8	11	0.3977	[0.1964-0.6282]	0.1128	0.5789	2	0	1	0	0.5789
Zscore_PCA_KW_6_SVM	19	8	11	0.5341	[0.2500-0.8333]	0.146	0.6316	0.2618	0.875	0.4545	0.5385	0.8333
Zscore_PCA_KW_6_LDA	19	8	11	0.5114	[0.2333-0.8068]	0.1453	0.5789	0.1339	0.75	0.4545	0.5	0.7143
Zscore_PCA_KW_6_RF	19	8	11	0.2784	[0.0667-0.5398]	0.1225	0.5789	1.745	0	1	0	0.5789
Zscore_PCA_KW_6_LR	19	8	11	0.4886	[0.2045-0.7857]	0.1454	0.5789	0.1507	0.875	0.3636	0.5	0.8
Zscore_PCA_KW_6_LRLasso	19	8	11	0.4773	[0.1923-0.7708]	0.1455	0.5263	0.1537	0.875	0.2727	0.4667	0.75
Zscore_PCA_KW_6_AB	19	8	11	0.2727	[0.0476-0.5476]	0.1238	0.4737	0.1952	1	0.0909	0.4444	1
Zscore_PCA_KW_6_DT	19	8	11	0.4602	[0.2143-0.6932]	0.1214	0.5789	2	0	1	0	0.5789
Zscore_PCA_KW_7_SVM	19	8	11	0.3864	[0.1167-0.6667]	0.1401	0.4737	0.0996	1	0.0909	0.4444	1
Zscore_PCA_KW_7_LDA	19	8	11	0.4659	[0.1833-0.7614]	0.1454	0.5263	0.0305	0.875	0.2727	0.4667	0.75
Zscore_PCA_KW_7_RF	19	8	11	0.3295	[0.0682-0.6310]	0.1398	0.5789	1.79	0	1	0	0.5789
Zscore_PCA_KW_7_LR	19	8	11	0.4205	[0.1477-0.7045]	0.1428	0.5263	0.0457	0.875	0.2727	0.4667	0.75
Zscore_PCA_KW_7_LRLasso	19	8	11	0.4205	[0.1477-0.7045]	0.1428	0.5263	0.0525	0.875	0.2727	0.4667	0.75
Zscore_PCA_KW_7_AB	19	8	11	0.3295	[0.0889-0.6071]	0.1322	0.4737	0.2825	0.875	0.1818	0.4375	0.6667
Zscore_PCA_KW_7_DT	19	8	11	0.4602	[0.2143-0.6932]	0.1214	0.5789	2	0	1	0	0.5789
Zscore_PCA_KW_8_SVM	19	8	11	0.3636	[0.1000-0.6556]	0.1425	0.6316	0.7315	0.125	1	1	0.6111
Zscore_PCA_KW_8_LDA	19	8	11	0.4205	[0.1477-0.7222]	0.1437	0.4737	0.0006	1	0.0909	0.4444	1
Zscore_PCA_KW_8_RF	19	8	11	0.3466	[0.0795-0.6477]	0.1443	0.5789	0.46	0.25	0.8182	0.5	0.6
Zscore_PCA_KW_8_LR	19	8	11	0.4091	[0.1310-0.7045]	0.1454	0.6316	0.9966	0.125	1	1	0.6111
Zscore_PCA_KW_8_LRLasso	19	8	11	0.3864	[0.1143-0.6714]	0.1438	0.6316	0.9921	0.125	1	1	0.6111
Zscore_PCA_KW_8_AB	19	8	11	0.3864	[0.1071-0.7000]	0.148	0.6316	0.7188	0.125	1	1	0.6111
Zscore_PCA_KW_8_DT	19	8	11	0.4432	[0.2308-0.6761]	0.113	0.5789	2	0	1	0	0.5789
Zscore_PCA_KW_9_SVM	19	8	11	0.4091	[0.1333-0.6932]	0.1454	0.5263	0.2263	0.875	0.2727	0.4667	0.75
Zscore_PCA_KW_9_LDA	19	8	11	0.4432	[0.1556-0.7292]	0.1456	0.5263	0.0044	0.875	0.2727	0.4667	0.75
Zscore_PCA_KW_9_RF	19	8	11	0.3864	[0.1167-0.6905]	0.1424	0.5789	0.52	0.125	0.9091	0.5	0.5882
Zscore_PCA_KW_9_LR	19	8	11	0.4205	[0.1429-0.7051]	0.1453	0.5263	0.0399	0.875	0.2727	0.4667	0.75
Zscore_PCA_KW_9_LRLasso	19	8	11	0.4205	[0.1429-0.6932]	0.1445	0.5263	0.0426	0.875	0.2727	0.4667	0.75
Zscore_PCA_KW_9_AB	19	8	11	0.4091	[0.1364-0.7333]	0.1498	0.6316	0.398	0.5	0.7273	0.5714	0.6667
Zscore_PCA_KW_9_DT	19	8	11	0.4602	[0.2333-0.7102]	0.1206	0.5789	2	0	1	0	0.5789
Zscore_PCA_KW_10_SVM	19	8	11	0.3523	[0.0778-0.6444]	0.1429	0.4737	0.0111	1	0.0909	0.4444	1
Zscore_PCA_KW_10_LDA	19	8	11	0.3636	[0.0909-0.6667]	0.1444	0.6316	1	0.125	1	1	0.6111
Zscore_PCA_KW_10_RF	19	8	11	0.3409	[0.0857-0.6250]	0.1357	0.5789	1.71	0	1	0	0.5789
Zscore_PCA_KW_10_LR	19	8	11	0.3636	[0.0889-0.6571]	0.1434	0.4737	0.0092	1	0.0909	0.4444	1
Zscore_PCA_KW_10_LRLasso	19	8	11	0.3636	[0.0889-0.6571]	0.1434	0.4737	0.0002	1	0.0909	0.4444	1
Zscore_PCA_KW_10_AB	19	8	11	0.3977	[0.1410-0.7111]	0.1459	0.5263	0.35	0.625	0.4545	0.4545	0.625
Zscore_PCA_KW_10_DT	19	8	11	0.5057	[0.2756-0.7500]	0.1186	0.5263	1	0.375	0.6364	0.4286	0.5833
Zscore_PCA_KW_11_SVM	19	8	11	0.3523	[0.0778-0.6444]	0.1429	0.4737	0.0108	1	0.0909	0.4444	1
Zscore_PCA_KW_11_LDA	19	8	11	0.3864	[0.1154-0.6667]	0.1428	0.6316	1	0.125	1	1	0.6111
Zscore_PCA_KW_11_RF	19	8	11	0.3295	[0.0897-0.6190]	0.1367	0.5789	1.7	0	1	0	0.5789
Zscore_PCA_KW_11_LR	19	8	11	0.3636	[0.0889-0.6571]	0.1434	0.4737	0.0089	1	0.0909	0.4444	1
Zscore_PCA_KW_11_LRLasso	19	8	11	0.3636	[0.0889-0.6571]	0.1434	0.4737	0.0002	1	0.0909	0.4444	1
Zscore_PCA_KW_11_AB	19	8	11	0.3977	[0.1410-0.7111]	0.1459	0.5263	0.35	0.625	0.4545	0.4545	0.625
Zscore_PCA_KW_11_DT	19	8	11	0.5057	[0.2798-0.7333]	0.1145	0.5263	1	0.375	0.6364	0.4286	0.5833
Zscore_PCA_KW_12_SVM	19	8	11	0.3864	[0.1310-0.6857]	0.1411	0.4737	0.0469	1	0.0909	0.4444	1
Zscore_PCA_KW_12_LDA	19	8	11	0.3977	[0.1282-0.6778]	0.1435	0.6316	1	0.125	1	1	0.6111
Zscore_PCA_KW_12_RF	19	8	11	0.3466	[0.0769-0.6538]	0.1454	0.5789	0.505	0.25	0.8182	0.5	0.6
Zscore_PCA_KW_12_LR	19	8	11	0.3636	[0.0889-0.6571]	0.1434	0.4737	0.0082	1	0.0909	0.4444	1
Zscore_PCA_KW_12_LRLasso	19	8	11	0.3636	[0.0889-0.6571]	0.1434	0.4737	0.0002	1	0.0909	0.4444	1
Zscore_PCA_KW_12_AB	19	8	11	0.3409	[0.1023-0.6471]	0.1367	0.5263	0.4343	0.375	0.6364	0.4286	0.5833
Zscore_PCA_KW_12_DT	19	8	11	0.6136	[0.3929-0.8389]	0.1131	0.6316	1	0.5	0.7273	0.5714	0.6667
Zscore_PCA_RFE_1_SVM	19	8	11	0.6591	[0.3864-0.9143]	0.137	0.7368	0.3522	0.75	0.7273	0.6667	0.8
Zscore_PCA_RFE_1_LDA	19	8	11	0.3409	[0.0889-0.6222]	0.137	0.4737	0.1387	1	0.0909	0.4444	1
Zscore_PCA_RFE_1_RF	19	8	11	0.4773	[0.1875-0.7727]	0.1484	0.5789	0.22	0.5	0.6364	0.5	0.6364
Zscore_PCA_RFE_1_LR	19	8	11	0.3409	[0.0889-0.6222]	0.137	0.4737	0.2599	1	0.0909	0.4444	1
Zscore_PCA_RFE_1_LRLasso	19	8	11	0.3409	[0.0889-0.6222]	0.137	0.4737	0.1651	1	0.0909	0.4444	1
Zscore_PCA_RFE_1_AB	19	8	11	0.4432	[0.1726-0.7143]	0.1432	0.5789	0.5192	0.25	0.8182	0.5	0.6
Zscore_PCA_RFE_1_DT	19	8	11	0.4886	[0.2778-0.7045]	0.1077	0.5789	2	0	1	0	0.5789
Zscore_PCA_RFE_2_SVM	19	8	11	0.4432	[0.1818-0.7444]	0.1435	0.5789	0.3474	0.5	0.6364	0.5	0.6364
Zscore_PCA_RFE_2_LDA	19	8	11	0.4432	[0.1818-0.7444]	0.1435	0.5789	0.3459	0.5	0.6364	0.5	0.6364
Zscore_PCA_RFE_2_RF	19	8	11	0.3977	[0.1071-0.7333]	0.1592	0.6316	0.475	0.375	0.8182	0.6	0.6429
Zscore_PCA_RFE_2_LR	19	8	11	0.4545	[0.1857-0.7614]	0.1447	0.5789	0.4928	0.5	0.6364	0.5	0.6364
Zscore_PCA_RFE_2_LRLasso	19	8	11	0.4432	[0.1818-0.7444]	0.1435	0.5789	0.3906	0.5	0.6364	0.5	0.6364
Zscore_PCA_RFE_2_AB	19	8	11	0.483	[0.2051-0.7500]	0.1426	0.5789	0.3851	1	0.2727	0.5	1
Zscore_PCA_RFE_2_DT	19	8	11	0.5057	[0.2812-0.7500]	0.1185	0.5263	1	0.375	0.6364	0.4286	0.5833
Zscore_PCA_RFE_3_SVM	19	8	11	0.3523	[0.1143-0.6136]	0.1319	0.5789	2	0	1	0	0.5789
Zscore_PCA_RFE_3_LDA	19	8	11	0.4091	[0.1410-0.7273]	0.1437	0.5789	0.189	0.375	0.7273	0.5	0.6154
Zscore_PCA_RFE_3_RF	19	8	11	0.4489	[0.1778-0.7333]	0.1414	0.5263	0.09	0.875	0.2727	0.4667	0.75
Zscore_PCA_RFE_3_LR	19	8	11	0.3523	[0.1143-0.6136]	0.1319	0.5789	2	0	1	0	0.5789
Zscore_PCA_RFE_3_LRLasso	19	8	11	0.3523	[0.1143-0.6136]	0.1319	0.5789	2	0	1	0	0.5789
Zscore_PCA_RFE_3_AB	19	8	11	0.4091	[0.1444-0.7111]	0.1446	0.5789	0.2777	0.875	0.3636	0.5	0.8
Zscore_PCA_RFE_3_DT	19	8	11	0.4716	[0.3182-0.6346]	0.0832	0.5789	2	0	1	0	0.5789
Zscore_PCA_RFE_4_SVM	19	8	11	0.375	[0.1222-0.6705]	0.1374	0.5263	0.1979	0.375	0.6364	0.4286	0.5833
Zscore_PCA_RFE_4_LDA	19	8	11	0.3864	[0.1310-0.6833]	0.1424	0.4737	0.0131	1	0.0909	0.4444	1
Zscore_PCA_RFE_4_RF	19	8	11	0.4091	[0.1364-0.7159]	0.1449	0.5263	0.115	0.75	0.3636	0.4615	0.6667
Zscore_PCA_RFE_4_LR	19	8	11	0.3182	[0.0833-0.5889]	0.1298	0.5789	2	0	1	0	0.5789
Zscore_PCA_RFE_4_LRLasso	19	8	11	0.3409	[0.1000-0.6136]	0.1311	0.5789	2	0	1	0	0.5789
Zscore_PCA_RFE_4_AB	19	8	11	0.4091	[0.1333-0.7000]	0.1455	0.5789	0.3388	0.625	0.5455	0.5	0.6667
Zscore_PCA_RFE_4_DT	19	8	11	0.5511	[0.3205-0.7841]	0.1158	0.5789	1	0.375	0.7273	0.5	0.6154
Zscore_PCA_RFE_5_SVM	19	8	11	0.3636	[0.1136-0.6538]	0.1379	0.5263	0.1912	0.75	0.3636	0.4615	0.6667
Zscore_PCA_RFE_5_LDA	19	8	11	0.3636	[0.1154-0.6477]	0.1381	0.5263	0.058	0.75	0.3636	0.4615	0.6667
Zscore_PCA_RFE_5_RF	19	8	11	0.4148	[0.1548-0.7143]	0.1416	0.5263	0.135	0.875	0.2727	0.4667	0.75
Zscore_PCA_RFE_5_LR	19	8	11	0.3182	[0.0667-0.6136]	0.1366	0.5789	2	0	1	0	0.5789
Zscore_PCA_RFE_5_LRLasso	19	8	11	0.3523	[0.0909-0.6591]	0.143	0.5263	0.1417	0.375	0.6364	0.4286	0.5833
Zscore_PCA_RFE_5_AB	19	8	11	0.4432	[0.1705-0.7436]	0.144	0.5789	0.2929	0.875	0.3636	0.5	0.8
Zscore_PCA_RFE_5_DT	19	8	11	0.5511	[0.3205-0.7841]	0.1158	0.5789	1	0.375	0.7273	0.5	0.6154
Zscore_PCA_RFE_6_SVM	19	8	11	0.4205	[0.1429-0.7000]	0.1377	0.5263	0.1463	0.875	0.2727	0.4667	0.75
Zscore_PCA_RFE_6_LDA	19	8	11	0.4091	[0.1364-0.7059]	0.1384	0.5263	0.0748	0.75	0.3636	0.4615	0.6667
Zscore_PCA_RFE_6_RF	19	8	11	0.3182	[0.0667-0.6026]	0.1335	0.5263	0.35	0.375	0.6364	0.4286	0.5833
Zscore_PCA_RFE_6_LR	19	8	11	0.2727	[0.0222-0.5476]	0.1331	0.4737	0.0367	1	0.0909	0.4444	1
Zscore_PCA_RFE_6_LRLasso	19	8	11	0.3523	[0.1000-0.6333]	0.1348	0.4737	0.022	1	0.0909	0.4444	1
Zscore_PCA_RFE_6_AB	19	8	11	0.4091	[0.1333-0.7045]	0.1428	0.5789	0.2787	0.75	0.4545	0.5	0.7143
Zscore_PCA_RFE_6_DT	19	8	11	0.5511	[0.3214-0.7738]	0.1121	0.5789	1	0.375	0.7273	0.5	0.6154
Zscore_PCA_RFE_7_SVM	19	8	11	0.3295	[0.0714-0.6136]	0.1327	0.4737	0.1592	1	0.0909	0.4444	1
Zscore_PCA_RFE_7_LDA	19	8	11	0.4091	[0.1429-0.6905]	0.137	0.4737	0.0022	1	0.0909	0.4444	1
Zscore_PCA_RFE_7_RF	19	8	11	0.4091	[0.1477-0.6932]	0.138	0.4737	0.055	1	0.0909	0.4444	1
Zscore_PCA_RFE_7_LR	19	8	11	0.3068	[0.0556-0.6222]	0.1425	0.4737	0.0149	1	0.0909	0.4444	1
Zscore_PCA_RFE_7_LRLasso	19	8	11	0.3295	[0.0667-0.6548]	0.143	0.4737	0.0008	1	0.0909	0.4444	1
Zscore_PCA_RFE_7_AB	19	8	11	0.3182	[0.0833-0.6111]	0.1362	0.4737	0.1652	1	0.0909	0.4444	1
Zscore_PCA_RFE_7_DT	19	8	11	0.5057	[0.2727-0.7500]	0.1203	0.5263	1	0.375	0.6364	0.4286	0.5833
Zscore_PCA_RFE_8_SVM	19	8	11	0.3409	[0.0667-0.6705]	0.1519	0.5789	0.3148	0.375	0.7273	0.5	0.6154
Zscore_PCA_RFE_8_LDA	19	8	11	0.3977	[0.1286-0.6818]	0.1377	0.4737	0.0005	1	0.0909	0.4444	1
Zscore_PCA_RFE_8_RF	19	8	11	0.3125	[0.0833-0.5897]	0.1288	0.5789	1.75	0	1	0	0.5789
Zscore_PCA_RFE_8_LR	19	8	11	0.3068	[0.0556-0.6222]	0.1425	0.4737	0.0186	1	0.0909	0.4444	1
Zscore_PCA_RFE_8_LRLasso	19	8	11	0.3182	[0.0556-0.6286]	0.1448	0.4737	0.0008	1	0.0909	0.4444	1
Zscore_PCA_RFE_8_AB	19	8	11	0.2386	[0.0455-0.4773]	0.1127	0.5789	1.7446	0	1	0	0.5789
Zscore_PCA_RFE_8_DT	19	8	11	0.5057	[0.2727-0.7500]	0.1203	0.5263	1	0.375	0.6364	0.4286	0.5833
Zscore_PCA_RFE_9_SVM	19	8	11	0.3182	[0.0556-0.6429]	0.1455	0.4737	0.1055	1	0.0909	0.4444	1
Zscore_PCA_RFE_9_LDA	19	8	11	0.4318	[0.1477-0.7381]	0.1452	0.5263	0.0015	1	0.1818	0.4706	1
Zscore_PCA_RFE_9_RF	19	8	11	0.3182	[0.0889-0.5952]	0.1287	0.5789	1.64	0	1	0	0.5789
Zscore_PCA_RFE_9_LR	19	8	11	0.3182	[0.0667-0.6282]	0.1409	0.4737	0.0207	1	0.0909	0.4444	1
Zscore_PCA_RFE_9_LRLasso	19	8	11	0.3295	[0.0556-0.6538]	0.1475	0.4737	0.001	1	0.0909	0.4444	1
Zscore_PCA_RFE_9_AB	19	8	11	0.3864	[0.1222-0.6786]	0.1419	0.4737	0.127	1	0.0909	0.4444	1
Zscore_PCA_RFE_9_DT	19	8	11	0.5057	[0.2727-0.7500]	0.1203	0.5263	1	0.375	0.6364	0.4286	0.5833
Zscore_PCA_RFE_10_SVM	19	8	11	0.3409	[0.0714-0.6591]	0.1468	0.4737	0.0631	1	0.0909	0.4444	1
Zscore_PCA_RFE_10_LDA	19	8	11	0.3864	[0.0857-0.6923]	0.1503	0.5263	0.0002	1	0.1818	0.4706	1
Zscore_PCA_RFE_10_RF	19	8	11	0.3523	[0.1000-0.6310]	0.133	0.4737	0.105	1	0.0909	0.4444	1
Zscore_PCA_RFE_10_LR	19	8	11	0.3295	[0.0714-0.6333]	0.1433	0.4737	0.0189	1	0.0909	0.4444	1
Zscore_PCA_RFE_10_LRLasso	19	8	11	0.3295	[0.0714-0.6333]	0.1433	0.4737	0.0003	1	0.0909	0.4444	1
Zscore_PCA_RFE_10_AB	19	8	11	0.3523	[0.1071-0.6333]	0.1366	0.4737	0.2219	1	0.0909	0.4444	1
Zscore_PCA_RFE_10_DT	19	8	11	0.5057	[0.2727-0.7500]	0.1203	0.5263	1	0.375	0.6364	0.4286	0.5833
Zscore_PCA_RFE_11_SVM	19	8	11	0.3409	[0.0769-0.6444]	0.1416	0.4737	0.0206	1	0.0909	0.4444	1
Zscore_PCA_RFE_11_LDA	19	8	11	0.3977	[0.1222-0.6875]	0.1441	0.5263	0	1	0.1818	0.4706	1
Zscore_PCA_RFE_11_RF	19	8	11	0.4091	[0.1364-0.6923]	0.1428	0.4737	0.07	1	0.0909	0.4444	1
Zscore_PCA_RFE_11_LR	19	8	11	0.3295	[0.0769-0.6190]	0.1352	0.4737	0.0146	1	0.0909	0.4444	1
Zscore_PCA_RFE_11_LRLasso	19	8	11	0.3295	[0.0769-0.6250]	0.1376	0.4737	0.0002	1	0.0909	0.4444	1
Zscore_PCA_RFE_11_AB	19	8	11	0.3977	[0.1333-0.6905]	0.1429	0.4737	0.2501	1	0.0909	0.4444	1
Zscore_PCA_RFE_11_DT	19	8	11	0.5057	[0.2727-0.7500]	0.1203	0.5263	1	0.375	0.6364	0.4286	0.5833
Zscore_PCA_RFE_12_SVM	19	8	11	0.2955	[0.0556-0.5857]	0.1334	0.4737	0.0516	1	0.0909	0.4444	1
Zscore_PCA_RFE_12_LDA	19	8	11	0.4205	[0.1167-0.7222]	0.1481	0.5263	0	1	0.1818	0.4706	1
Zscore_PCA_RFE_12_RF	19	8	11	0.3523	[0.0952-0.6310]	0.1361	0.4737	0.085	1	0.0909	0.4444	1
Zscore_PCA_RFE_12_LR	19	8	11	0.3295	[0.0769-0.6190]	0.1352	0.4737	0.0154	1	0.0909	0.4444	1
Zscore_PCA_RFE_12_LRLasso	19	8	11	0.3295	[0.0769-0.6333]	0.1383	0.4737	0.0008	1	0.0909	0.4444	1
Zscore_PCA_RFE_12_AB	19	8	11	0.375	[0.1143-0.6667]	0.1378	0.4737	0.1351	1	0.0909	0.4444	1
Zscore_PCA_RFE_12_DT	19	8	11	0.6591	[0.4286-0.8889]	0.1139	0.6842	1	0.5	0.8182	0.6667	0.6923
Zscore_PCC_ANOVA_1_SVM	19	8	11	0.5341	[0.2444-0.8214]	0.1432	0.5789	0.1979	1	0.2727	0.5	1
Zscore_PCC_ANOVA_1_LDA	19	8	11	0.5341	[0.2444-0.8214]	0.1432	0.5789	0.1184	1	0.2727	0.5	1
Zscore_PCC_ANOVA_1_RF	19	8	11	0.4261	[0.1534-0.7250]	0.1458	0.4737	0.005	0.75	0.2727	0.4286	0.6
Zscore_PCC_ANOVA_1_LR	19	8	11	0.5341	[0.2444-0.8214]	0.1432	0.5789	0.1324	1	0.2727	0.5	1
Zscore_PCC_ANOVA_1_LRLasso	19	8	11	0.5341	[0.2444-0.8214]	0.1432	0.5789	0.1793	1	0.2727	0.5	1
Zscore_PCC_ANOVA_1_AB	19	8	11	0.392	[0.1143-0.6833]	0.1393	0.5789	1.624	0	1	0	0.5789
Zscore_PCC_ANOVA_1_DT	19	8	11	0.3977	[0.1845-0.6500]	0.1151	0.5789	2	0	1	0	0.5789
Zscore_PCC_ANOVA_2_SVM	19	8	11	0.4545	[0.2000-0.7714]	0.1495	0.5789	0.4754	0.5	0.6364	0.5	0.6364
Zscore_PCC_ANOVA_2_LDA	19	8	11	0.4545	[0.2000-0.7714]	0.1495	0.5789	0.5207	0.5	0.6364	0.5	0.6364
Zscore_PCC_ANOVA_2_RF	19	8	11	0.3977	[0.1282-0.7500]	0.1558	0.6316	0.915	0.25	0.9091	0.6667	0.625
Zscore_PCC_ANOVA_2_LR	19	8	11	0.4545	[0.1778-0.7857]	0.1564	0.6316	0.6387	0.5	0.7273	0.5714	0.6667
Zscore_PCC_ANOVA_2_LRLasso	19	8	11	0.4432	[0.1786-0.7667]	0.151	0.5789	0.5726	0.5	0.6364	0.5	0.6364
Zscore_PCC_ANOVA_2_AB	19	8	11	0.3864	[0.1222-0.7278]	0.1561	0.6316	0.7873	0.125	1	1	0.6111
Zscore_PCC_ANOVA_2_DT	19	8	11	0.4432	[0.2443-0.6929]	0.1121	0.5789	2	0	1	0	0.5789
Zscore_PCC_ANOVA_3_SVM	19	8	11	0.4659	[0.2045-0.7841]	0.1496	0.5263	0.0593	1	0.1818	0.4706	1
Zscore_PCC_ANOVA_3_LDA	19	8	11	0.4432	[0.1786-0.7667]	0.151	0.5789	0.5184	0.5	0.6364	0.5	0.6364
Zscore_PCC_ANOVA_3_RF	19	8	11	0.4261	[0.1429-0.7619]	0.1526	0.6316	0.89	0.25	0.9091	0.6667	0.625
Zscore_PCC_ANOVA_3_LR	19	8	11	0.4659	[0.2024-0.7727]	0.1513	0.6316	0.6693	0.375	0.8182	0.6	0.6429
Zscore_PCC_ANOVA_3_LRLasso	19	8	11	0.4432	[0.1786-0.7667]	0.151	0.5789	0.5726	0.5	0.6364	0.5	0.6364
Zscore_PCC_ANOVA_3_AB	19	8	11	0.4148	[0.1369-0.7604]	0.1593	0.6316	0.797	0.125	1	1	0.6111
Zscore_PCC_ANOVA_3_DT	19	8	11	0.5511	[0.3429-0.7929]	0.1134	0.5789	1	0.375	0.7273	0.5	0.6154
Zscore_PCC_ANOVA_4_SVM	19	8	11	0.5	[0.2386-0.8077]	0.1461	0.5263	0.0619	1	0.1818	0.4706	1
Zscore_PCC_ANOVA_4_LDA	19	8	11	0.4773	[0.2143-0.7917]	0.1485	0.5789	0.5423	0.5	0.6364	0.5	0.6364
Zscore_PCC_ANOVA_4_RF	19	8	11	0.4716	[0.1726-0.8125]	0.1587	0.6842	0.91	0.25	1	1	0.6471
Zscore_PCC_ANOVA_4_LR	19	8	11	0.4659	[0.2000-0.7889]	0.155	0.6316	0.6394	0.5	0.7273	0.5714	0.6667
Zscore_PCC_ANOVA_4_LRLasso	19	8	11	0.4432	[0.1795-0.7692]	0.151	0.5789	0.5751	0.5	0.6364	0.5	0.6364
Zscore_PCC_ANOVA_4_AB	19	8	11	0.4261	[0.1556-0.7500]	0.1528	0.6316	0.7079	0.125	1	1	0.6111
Zscore_PCC_ANOVA_4_DT	19	8	11	0.5511	[0.3429-0.7929]	0.1134	0.5789	1	0.375	0.7273	0.5	0.6154
Zscore_PCC_ANOVA_5_SVM	19	8	11	0.5	[0.2386-0.8077]	0.1461	0.5263	0.0593	1	0.1818	0.4706	1
Zscore_PCC_ANOVA_5_LDA	19	8	11	0.4432	[0.1795-0.7500]	0.151	0.6316	0.7831	0.375	0.8182	0.6	0.6429
Zscore_PCC_ANOVA_5_RF	19	8	11	0.4602	[0.1667-0.8013]	0.1561	0.6316	0.85	0.25	0.9091	0.6667	0.625
Zscore_PCC_ANOVA_5_LR	19	8	11	0.4773	[0.2051-0.8000]	0.1571	0.6842	0.6484	0.5	0.8182	0.6667	0.6923
Zscore_PCC_ANOVA_5_LRLasso	19	8	11	0.4432	[0.1795-0.7692]	0.151	0.5789	0.5751	0.5	0.6364	0.5	0.6364
Zscore_PCC_ANOVA_5_AB	19	8	11	0.4261	[0.1346-0.7756]	0.1644	0.6316	0.7523	0.25	0.9091	0.6667	0.625
Zscore_PCC_ANOVA_5_DT	19	8	11	0.5057	[0.2898-0.7571]	0.1194	0.5263	1	0.375	0.6364	0.4286	0.5833
Zscore_PCC_ANOVA_6_SVM	19	8	11	0.5	[0.2386-0.8077]	0.1461	0.5263	0.0598	1	0.1818	0.4706	1
Zscore_PCC_ANOVA_6_LDA	19	8	11	0.4545	[0.2000-0.7614]	0.1497	0.6316	0.8447	0.375	0.8182	0.6	0.6429
Zscore_PCC_ANOVA_6_RF	19	8	11	0.4432	[0.1591-0.7889]	0.1623	0.6316	0.62	0.375	0.8182	0.6	0.6429
Zscore_PCC_ANOVA_6_LR	19	8	11	0.4659	[0.2000-0.7889]	0.155	0.6316	0.6325	0.5	0.7273	0.5714	0.6667
Zscore_PCC_ANOVA_6_LRLasso	19	8	11	0.4432	[0.1795-0.7692]	0.151	0.5789	0.5751	0.5	0.6364	0.5	0.6364
Zscore_PCC_ANOVA_6_AB	19	8	11	0.358	[0.0714-0.6761]	0.1537	0.6316	0.7801	0.125	1	1	0.6111
Zscore_PCC_ANOVA_6_DT	19	8	11	0.4602	[0.2372-0.7083]	0.1213	0.5789	2	0	1	0	0.5789
Zscore_PCC_ANOVA_7_SVM	19	8	11	0.4659	[0.2045-0.7692]	0.1483	0.5789	0.448	0.5	0.6364	0.5	0.6364
Zscore_PCC_ANOVA_7_LDA	19	8	11	0.4545	[0.1889-0.7564]	0.1497	0.6316	0.8552	0.375	0.8182	0.6	0.6429
Zscore_PCC_ANOVA_7_RF	19	8	11	0.4545	[0.1534-0.8071]	0.1636	0.6316	0.52	0.375	0.8182	0.6	0.6429
Zscore_PCC_ANOVA_7_LR	19	8	11	0.4659	[0.2000-0.7889]	0.155	0.6316	0.646	0.5	0.7273	0.5714	0.6667
Zscore_PCC_ANOVA_7_LRLasso	19	8	11	0.4545	[0.1857-0.7778]	0.1531	0.6316	0.5997	0.5	0.7273	0.5714	0.6667
Zscore_PCC_ANOVA_7_AB	19	8	11	0.4432	[0.1556-0.7619]	0.1544	0.6316	0.4928	0.5	0.7273	0.5714	0.6667
Zscore_PCC_ANOVA_7_DT	19	8	11	0.5057	[0.2898-0.7571]	0.1194	0.5263	1	0.375	0.6364	0.4286	0.5833
Zscore_PCC_ANOVA_8_SVM	19	8	11	0.4545	[0.2000-0.7692]	0.1466	0.5789	0.6373	0.375	0.7273	0.5	0.6154
Zscore_PCC_ANOVA_8_LDA	19	8	11	0.4545	[0.1889-0.7564]	0.1497	0.6316	0.874	0.375	0.8182	0.6	0.6429
Zscore_PCC_ANOVA_8_RF	19	8	11	0.4205	[0.1548-0.7667]	0.1574	0.6316	0.425	0.5	0.7273	0.5714	0.6667
Zscore_PCC_ANOVA_8_LR	19	8	11	0.4659	[0.2000-0.7889]	0.155	0.6316	0.5367	0.5	0.7273	0.5714	0.6667
Zscore_PCC_ANOVA_8_LRLasso	19	8	11	0.4545	[0.1857-0.7778]	0.1531	0.6316	0.536	0.5	0.7273	0.5714	0.6667
Zscore_PCC_ANOVA_8_AB	19	8	11	0.4432	[0.1643-0.7727]	0.1565	0.6316	0.5658	0.375	0.8182	0.6	0.6429
Zscore_PCC_ANOVA_8_DT	19	8	11	0.5057	[0.2756-0.7444]	0.1207	0.5263	1	0.375	0.6364	0.4286	0.5833
Zscore_PCC_ANOVA_9_SVM	19	8	11	0.4432	[0.1889-0.7614]	0.1473	0.5789	0.6549	0.375	0.7273	0.5	0.6154
Zscore_PCC_ANOVA_9_LDA	19	8	11	0.4545	[0.1889-0.7564]	0.1497	0.6316	0.833	0.375	0.8182	0.6	0.6429
Zscore_PCC_ANOVA_9_RF	19	8	11	0.4375	[0.1667-0.7833]	0.1592	0.6316	0.375	0.5	0.7273	0.5714	0.6667
Zscore_PCC_ANOVA_9_LR	19	8	11	0.4545	[0.1818-0.7692]	0.1528	0.6316	0.8074	0.375	0.8182	0.6	0.6429
Zscore_PCC_ANOVA_9_LRLasso	19	8	11	0.4659	[0.2000-0.7889]	0.155	0.6316	0.4717	0.5	0.7273	0.5714	0.6667
Zscore_PCC_ANOVA_9_AB	19	8	11	0.4432	[0.1818-0.7708]	0.1502	0.5789	0.4323	0.5	0.6364	0.5	0.6364
Zscore_PCC_ANOVA_9_DT	19	8	11	0.4886	[0.3000-0.7286]	0.1085	0.5789	2	0	1	0	0.5789
Zscore_PCC_ANOVA_10_SVM	19	8	11	0.4432	[0.1857-0.7564]	0.1467	0.5789	0.6482	0.375	0.7273	0.5	0.6154
Zscore_PCC_ANOVA_10_LDA	19	8	11	0.4545	[0.1857-0.7714]	0.1515	0.6316	0.3494	0.5	0.7273	0.5714	0.6667
Zscore_PCC_ANOVA_10_RF	19	8	11	0.4205	[0.1500-0.7670]	0.1584	0.6316	0.385	0.5	0.7273	0.5714	0.6667
Zscore_PCC_ANOVA_10_LR	19	8	11	0.4432	[0.1714-0.7571]	0.1541	0.6316	0.7894	0.375	0.8182	0.6	0.6429
Zscore_PCC_ANOVA_10_LRLasso	19	8	11	0.4659	[0.2000-0.7889]	0.155	0.6316	0.4713	0.5	0.7273	0.5714	0.6667
Zscore_PCC_ANOVA_10_AB	19	8	11	0.4318	[0.1714-0.7614]	0.1514	0.5789	0.4178	0.5	0.6364	0.5	0.6364
Zscore_PCC_ANOVA_10_DT	19	8	11	0.5057	[0.2756-0.7444]	0.1207	0.5263	1	0.375	0.6364	0.4286	0.5833
Zscore_PCC_ANOVA_11_SVM	19	8	11	0.4659	[0.2143-0.7821]	0.1481	0.6316	0.4269	0.5	0.7273	0.5714	0.6667
Zscore_PCC_ANOVA_11_LDA	19	8	11	0.5114	[0.2262-0.8182]	0.1539	0.6842	0.7158	0.5	0.8182	0.6667	0.6923
Zscore_PCC_ANOVA_11_RF	19	8	11	0.4205	[0.1538-0.7692]	0.1552	0.5789	0.4	0.5	0.6364	0.5	0.6364
Zscore_PCC_ANOVA_11_LR	19	8	11	0.4205	[0.1571-0.7436]	0.1496	0.5789	0.4819	0.5	0.6364	0.5	0.6364
Zscore_PCC_ANOVA_11_LRLasso	19	8	11	0.4545	[0.2024-0.7692]	0.1463	0.5789	0.4677	0.5	0.6364	0.5	0.6364
Zscore_PCC_ANOVA_11_AB	19	8	11	0.4375	[0.1571-0.7692]	0.154	0.6316	0.9767	0.125	1	1	0.6111
Zscore_PCC_ANOVA_11_DT	19	8	11	0.3977	[0.1845-0.6500]	0.1151	0.5789	2	0	1	0	0.5789
Zscore_PCC_ANOVA_12_SVM	19	8	11	0.4545	[0.2111-0.7262]	0.1375	0.5263	0.1446	0.75	0.3636	0.4615	0.6667
Zscore_PCC_ANOVA_12_LDA	19	8	11	0.4773	[0.2024-0.7841]	0.1458	0.6316	0.6661	0.5	0.7273	0.5714	0.6667
Zscore_PCC_ANOVA_12_RF	19	8	11	0.3977	[0.1190-0.7381]	0.1575	0.5789	0.475	0.375	0.7273	0.5	0.6154
Zscore_PCC_ANOVA_12_LR	19	8	11	0.3977	[0.1548-0.6778]	0.1376	0.4737	0.0011	1	0.0909	0.4444	1
Zscore_PCC_ANOVA_12_LRLasso	19	8	11	0.4205	[0.1778-0.7000]	0.1358	0.4737	0.0099	1	0.0909	0.4444	1
Zscore_PCC_ANOVA_12_AB	19	8	11	0.4659	[0.1795-0.7857]	0.1511	0.6316	0.9939	0.125	1	1	0.6111
Zscore_PCC_ANOVA_12_DT	19	8	11	0.4602	[0.2429-0.7179]	0.1182	0.5789	2	0	1	0	0.5789
Zscore_PCC_KW_1_SVM	19	8	11	0.5227	[0.2444-0.8333]	0.1509	0.6316	0.3402	0.5	0.7273	0.5714	0.6667
Zscore_PCC_KW_1_LDA	19	8	11	0.5227	[0.2444-0.8333]	0.1509	0.6316	0.3325	0.5	0.7273	0.5714	0.6667
Zscore_PCC_KW_1_RF	19	8	11	0.5	[0.2244-0.8071]	0.1466	0.5789	0.07	0.625	0.5455	0.5	0.6667
Zscore_PCC_KW_1_LR	19	8	11	0.5227	[0.2444-0.8333]	0.1509	0.6316	0.3442	0.5	0.7273	0.5714	0.6667
Zscore_PCC_KW_1_LRLasso	19	8	11	0.5227	[0.2444-0.8333]	0.1509	0.6316	0.3696	0.5	0.7273	0.5714	0.6667
Zscore_PCC_KW_1_AB	19	8	11	0.5682	[0.3250-0.8295]	0.1268	0.5263	0.4356	1	0.1818	0.4706	1
Zscore_PCC_KW_1_DT	19	8	11	0.4886	[0.2976-0.7179]	0.1061	0.5789	2	0	1	0	0.5789
Zscore_PCC_KW_2_SVM	19	8	11	0.5341	[0.2727-0.8295]	0.1409	0.5789	0.159	0.875	0.3636	0.5	0.8
Zscore_PCC_KW_2_LDA	19	8	11	0.5568	[0.2857-0.8556]	0.1415	0.5789	0.0548	0.875	0.3636	0.5	0.8
Zscore_PCC_KW_2_RF	19	8	11	0.4375	[0.1429-0.7692]	0.1569	0.6316	0.955	0.25	0.9091	0.6667	0.625
Zscore_PCC_KW_2_LR	19	8	11	0.5568	[0.2857-0.8556]	0.1415	0.5789	0.0616	0.875	0.3636	0.5	0.8
Zscore_PCC_KW_2_LRLasso	19	8	11	0.5568	[0.2857-0.8556]	0.1415	0.5789	0.1159	0.875	0.3636	0.5	0.8
Zscore_PCC_KW_2_AB	19	8	11	0.4489	[0.1667-0.7833]	0.1538	0.6316	0.8829	0.125	1	1	0.6111
Zscore_PCC_KW_2_DT	19	8	11	0.5057	[0.2786-0.7557]	0.1178	0.5263	1	0.375	0.6364	0.4286	0.5833
Zscore_PCC_KW_3_SVM	19	8	11	0.5114	[0.2429-0.8077]	0.1428	0.5263	0.0892	1	0.1818	0.4706	1
Zscore_PCC_KW_3_LDA	19	8	11	0.5341	[0.2619-0.8214]	0.1444	0.6316	0.7117	0.375	0.8182	0.6	0.6429
Zscore_PCC_KW_3_RF	19	8	11	0.4148	[0.1410-0.7381]	0.153	0.6316	0.87	0.25	0.9091	0.6667	0.625
Zscore_PCC_KW_3_LR	19	8	11	0.5227	[0.2444-0.8182]	0.148	0.6316	0.6269	0.5	0.7273	0.5714	0.6667
Zscore_PCC_KW_3_LRLasso	19	8	11	0.5227	[0.2614-0.8095]	0.1455	0.6316	0.6845	0.375	0.8182	0.6	0.6429
Zscore_PCC_KW_3_AB	19	8	11	0.3864	[0.1071-0.7500]	0.157	0.5789	0.6444	0.375	0.7273	0.5	0.6154
Zscore_PCC_KW_3_DT	19	8	11	0.4602	[0.2381-0.6944]	0.1185	0.5789	2	0	1	0	0.5789
Zscore_PCC_KW_4_SVM	19	8	11	0.4659	[0.2045-0.7841]	0.1496	0.5263	0.0711	1	0.1818	0.4706	1
Zscore_PCC_KW_4_LDA	19	8	11	0.4545	[0.1889-0.7778]	0.1532	0.6316	0.5555	0.5	0.7273	0.5714	0.6667
Zscore_PCC_KW_4_RF	19	8	11	0.4034	[0.1250-0.7500]	0.1578	0.5789	0.315	0.5	0.6364	0.5	0.6364
Zscore_PCC_KW_4_LR	19	8	11	0.5	[0.2273-0.8125]	0.1548	0.6842	0.6611	0.5	0.8182	0.6667	0.6923
Zscore_PCC_KW_4_LRLasso	19	8	11	0.4773	[0.2111-0.7889]	0.1533	0.6316	0.5917	0.5	0.7273	0.5714	0.6667
Zscore_PCC_KW_4_AB	19	8	11	0.483	[0.1857-0.7821]	0.1509	0.6316	0.8894	0.25	0.9091	0.6667	0.625
Zscore_PCC_KW_4_DT	19	8	11	0.5511	[0.3429-0.7929]	0.1134	0.5789	1	0.375	0.7273	0.5	0.6154
Zscore_PCC_KW_5_SVM	19	8	11	0.4318	[0.1714-0.7564]	0.1491	0.5789	0.6173	0.375	0.7273	0.5	0.6154
Zscore_PCC_KW_5_LDA	19	8	11	0.4318	[0.1705-0.7667]	0.1523	0.5789	0.4562	0.5	0.6364	0.5	0.6364
Zscore_PCC_KW_5_RF	19	8	11	0.4489	[0.1591-0.7750]	0.1597	0.6316	0.605	0.375	0.8182	0.6	0.6429
Zscore_PCC_KW_5_LR	19	8	11	0.4545	[0.1795-0.7708]	0.153	0.6316	0.7414	0.375	0.8182	0.6	0.6429
Zscore_PCC_KW_5_LRLasso	19	8	11	0.4318	[0.1705-0.7667]	0.1523	0.5789	0.5187	0.5	0.6364	0.5	0.6364
Zscore_PCC_KW_5_AB	19	8	11	0.4432	[0.1705-0.7583]	0.1506	0.5789	0.5816	0.375	0.7273	0.5	0.6154
Zscore_PCC_KW_5_DT	19	8	11	0.5057	[0.2756-0.7444]	0.1207	0.5263	1	0.375	0.6364	0.4286	0.5833
Zscore_PCC_KW_6_SVM	19	8	11	0.4318	[0.1714-0.7564]	0.1491	0.5789	0.6167	0.375	0.7273	0.5	0.6154
Zscore_PCC_KW_6_LDA	19	8	11	0.4318	[0.1667-0.7556]	0.1527	0.6316	0.7789	0.375	0.8182	0.6	0.6429
Zscore_PCC_KW_6_RF	19	8	11	0.4205	[0.1548-0.7571]	0.157	0.6316	0.605	0.375	0.8182	0.6	0.6429
Zscore_PCC_KW_6_LR	19	8	11	0.4432	[0.1786-0.7556]	0.1513	0.6316	0.7645	0.375	0.8182	0.6	0.6429
Zscore_PCC_KW_6_LRLasso	19	8	11	0.4318	[0.1705-0.7667]	0.1523	0.5789	0.5186	0.5	0.6364	0.5	0.6364
Zscore_PCC_KW_6_AB	19	8	11	0.4318	[0.1444-0.7583]	0.1535	0.5789	0.5251	0.375	0.7273	0.5	0.6154
Zscore_PCC_KW_6_DT	19	8	11	0.5057	[0.2756-0.7444]	0.1207	0.5263	1	0.375	0.6364	0.4286	0.5833
Zscore_PCC_KW_7_SVM	19	8	11	0.4545	[0.2045-0.7727]	0.146	0.5789	0.6327	0.375	0.7273	0.5	0.6154
Zscore_PCC_KW_7_LDA	19	8	11	0.4545	[0.2000-0.7614]	0.1497	0.6316	0.8257	0.375	0.8182	0.6	0.6429
Zscore_PCC_KW_7_RF	19	8	11	0.4148	[0.1474-0.7500]	0.1576	0.6316	0.515	0.375	0.8182	0.6	0.6429
Zscore_PCC_KW_7_LR	19	8	11	0.4659	[0.2000-0.7889]	0.155	0.6316	0.5313	0.5	0.7273	0.5714	0.6667
Zscore_PCC_KW_7_LRLasso	19	8	11	0.4545	[0.1857-0.7778]	0.1531	0.6316	0.5362	0.5	0.7273	0.5714	0.6667
Zscore_PCC_KW_7_AB	19	8	11	0.4318	[0.1444-0.7583]	0.1535	0.5789	0.5251	0.375	0.7273	0.5	0.6154
Zscore_PCC_KW_7_DT	19	8	11	0.4432	[0.2330-0.6857]	0.1137	0.5789	2	0	1	0	0.5789
Zscore_PCC_KW_8_SVM	19	8	11	0.4886	[0.2286-0.7889]	0.1464	0.6316	0.5302	0.375	0.8182	0.6	0.6429
Zscore_PCC_KW_8_LDA	19	8	11	0.5227	[0.2556-0.8143]	0.1473	0.6316	0.4227	0.5	0.7273	0.5714	0.6667
Zscore_PCC_KW_8_RF	19	8	11	0.4886	[0.2000-0.8286]	0.1592	0.6842	0.485	0.5	0.8182	0.6667	0.6923
Zscore_PCC_KW_8_LR	19	8	11	0.5341	[0.2727-0.8333]	0.1483	0.6842	0.5816	0.5	0.8182	0.6667	0.6923
Zscore_PCC_KW_8_LRLasso	19	8	11	0.5341	[0.2727-0.8333]	0.1483	0.6842	0.5777	0.5	0.8182	0.6667	0.6923
Zscore_PCC_KW_8_AB	19	8	11	0.5455	[0.2436-0.8810]	0.1562	0.6842	0.6899	0.375	0.9091	0.75	0.6667
Zscore_PCC_KW_8_DT	19	8	11	0.5057	[0.2756-0.7444]	0.1207	0.5263	1	0.375	0.6364	0.4286	0.5833
Zscore_PCC_KW_9_SVM	19	8	11	0.4886	[0.2273-0.7949]	0.1465	0.6316	0.5363	0.375	0.8182	0.6	0.6429
Zscore_PCC_KW_9_LDA	19	8	11	0.5	[0.2381-0.7955]	0.146	0.6316	0.8872	0.375	0.8182	0.6	0.6429
Zscore_PCC_KW_9_RF	19	8	11	0.5114	[0.2222-0.8409]	0.1578	0.6842	0.5	0.5	0.8182	0.6667	0.6923
Zscore_PCC_KW_9_LR	19	8	11	0.5341	[0.2727-0.8333]	0.1483	0.6842	0.5843	0.5	0.8182	0.6667	0.6923
Zscore_PCC_KW_9_LRLasso	19	8	11	0.5341	[0.2727-0.8333]	0.1483	0.6842	0.5777	0.5	0.8182	0.6667	0.6923
Zscore_PCC_KW_9_AB	19	8	11	0.4943	[0.1786-0.8571]	0.1651	0.6842	0.5815	0.375	0.9091	0.75	0.6667
Zscore_PCC_KW_9_DT	19	8	11	0.5682	[0.3239-0.8077]	0.1201	0.5789	1	0.5	0.6364	0.5	0.6364
Zscore_PCC_KW_10_SVM	19	8	11	0.4773	[0.2179-0.7727]	0.1475	0.6316	0.5497	0.375	0.8182	0.6	0.6429
Zscore_PCC_KW_10_LDA	19	8	11	0.5	[0.2262-0.8095]	0.1513	0.6316	0.5616	0.5	0.7273	0.5714	0.6667
Zscore_PCC_KW_10_RF	19	8	11	0.5114	[0.2159-0.8409]	0.1584	0.6842	0.47	0.5	0.8182	0.6667	0.6923
Zscore_PCC_KW_10_LR	19	8	11	0.5227	[0.2556-0.8295]	0.1502	0.6842	0.5797	0.5	0.8182	0.6667	0.6923
Zscore_PCC_KW_10_LRLasso	19	8	11	0.5341	[0.2727-0.8333]	0.1483	0.6842	0.5778	0.5	0.8182	0.6667	0.6923
Zscore_PCC_KW_10_AB	19	8	11	0.5852	[0.3000-0.8929]	0.1512	0.6842	0.4087	0.5	0.8182	0.6667	0.6923
Zscore_PCC_KW_10_DT	19	8	11	0.5227	[0.2756-0.7619]	0.1227	0.5263	1	0.5	0.5455	0.4444	0.6
Zscore_PCC_KW_11_SVM	19	8	11	0.5	[0.2381-0.7976]	0.1451	0.6316	0.5462	0.375	0.8182	0.6	0.6429
Zscore_PCC_KW_11_LDA	19	8	11	0.6023	[0.3333-0.8974]	0.1431	0.6842	0.5984	0.5	0.8182	0.6667	0.6923
Zscore_PCC_KW_11_RF	19	8	11	0.5114	[0.2222-0.8333]	0.1549	0.6842	0.485	0.5	0.8182	0.6667	0.6923
Zscore_PCC_KW_11_LR	19	8	11	0.5227	[0.2556-0.8295]	0.1502	0.6842	0.6059	0.5	0.8182	0.6667	0.6923
Zscore_PCC_KW_11_LRLasso	19	8	11	0.5341	[0.2727-0.8333]	0.1483	0.6842	0.5778	0.5	0.8182	0.6667	0.6923
Zscore_PCC_KW_11_AB	19	8	11	0.5739	[0.2857-0.8750]	0.149	0.6842	0.7274	0.375	0.9091	0.75	0.6667
Zscore_PCC_KW_11_DT	19	8	11	0.6307	[0.3977-0.8571]	0.1182	0.6316	1	0.625	0.6364	0.5556	0.7
Zscore_PCC_KW_12_SVM	19	8	11	0.5	[0.2381-0.7976]	0.1451	0.6316	0.5	0.375	0.8182	0.6	0.6429
Zscore_PCC_KW_12_LDA	19	8	11	0.6023	[0.3333-0.8778]	0.1404	0.6842	0.3782	0.5	0.8182	0.6667	0.6923
Zscore_PCC_KW_12_RF	19	8	11	0.5341	[0.2444-0.8333]	0.1517	0.6316	0.445	0.5	0.7273	0.5714	0.6667
Zscore_PCC_KW_12_LR	19	8	11	0.4545	[0.1778-0.7857]	0.1569	0.6316	0.3272	0.5	0.7273	0.5714	0.6667
Zscore_PCC_KW_12_LRLasso	19	8	11	0.5	[0.2262-0.8111]	0.1536	0.6842	0.4434	0.5	0.8182	0.6667	0.6923
Zscore_PCC_KW_12_AB	19	8	11	0.5114	[0.2143-0.8333]	0.1583	0.6842	0.5765	0.375	0.9091	0.75	0.6667
Zscore_PCC_KW_12_DT	19	8	11	0.6307	[0.3977-0.8571]	0.1182	0.6316	1	0.625	0.6364	0.5556	0.7
Zscore_PCC_RFE_1_SVM	19	8	11	0.5341	[0.2444-0.8214]	0.1432	0.5789	0.1979	1	0.2727	0.5	1
Zscore_PCC_RFE_1_LDA	19	8	11	0.5341	[0.2444-0.8214]	0.1432	0.5789	0.1184	1	0.2727	0.5	1
Zscore_PCC_RFE_1_RF	19	8	11	0.4261	[0.1534-0.7250]	0.1458	0.4737	0.005	0.75	0.2727	0.4286	0.6
Zscore_PCC_RFE_1_LR	19	8	11	0.5341	[0.2444-0.8214]	0.1432	0.5789	0.1324	1	0.2727	0.5	1
Zscore_PCC_RFE_1_LRLasso	19	8	11	0.5341	[0.2444-0.8214]	0.1432	0.5789	0.1793	1	0.2727	0.5	1
Zscore_PCC_RFE_1_AB	19	8	11	0.392	[0.1143-0.6833]	0.1393	0.5789	1.624	0	1	0	0.5789
Zscore_PCC_RFE_1_DT	19	8	11	0.3977	[0.1845-0.6500]	0.1151	0.5789	2	0	1	0	0.5789
Zscore_PCC_RFE_2_SVM	19	8	11	0.5568	[0.2955-0.8429]	0.1418	0.5789	0.2408	0.875	0.3636	0.5	0.8
Zscore_PCC_RFE_2_LDA	19	8	11	0.5682	[0.2955-0.8571]	0.1446	0.6842	0.2854	0.5	0.8182	0.6667	0.6923
Zscore_PCC_RFE_2_RF	19	8	11	0.5057	[0.2143-0.8000]	0.1524	0.5789	0.105	0.875	0.3636	0.5	0.8
Zscore_PCC_RFE_2_LR	19	8	11	0.6023	[0.3222-0.8857]	0.1432	0.6842	0.3539	0.5	0.8182	0.6667	0.6923
Zscore_PCC_RFE_2_LRLasso	19	8	11	0.5568	[0.2821-0.8452]	0.1459	0.6842	0.3627	0.5	0.8182	0.6667	0.6923
Zscore_PCC_RFE_2_AB	19	8	11	0.5795	[0.2714-0.8523]	0.1437	0.5789	0.3659	1	0.2727	0.5	1
Zscore_PCC_RFE_2_DT	19	8	11	0.3523	[0.1500-0.6071]	0.1135	0.5789	2	0	1	0	0.5789
Zscore_PCC_RFE_3_SVM	19	8	11	0.5682	[0.2738-0.8636]	0.1471	0.5789	0.2703	0.875	0.3636	0.5	0.8
Zscore_PCC_RFE_3_LDA	19	8	11	0.6023	[0.2976-0.8864]	0.1458	0.6842	0.8157	0.375	0.9091	0.75	0.6667
Zscore_PCC_RFE_3_RF	19	8	11	0.5398	[0.2308-0.8452]	0.151	0.6316	0.6	0.375	0.8182	0.6	0.6429
Zscore_PCC_RFE_3_LR	19	8	11	0.6023	[0.3125-0.8929]	0.1443	0.6316	0.2233	0.875	0.4545	0.5385	0.8333
Zscore_PCC_RFE_3_LRLasso	19	8	11	0.6023	[0.3068-0.8889]	0.1459	0.6316	0.2716	0.875	0.4545	0.5385	0.8333
Zscore_PCC_RFE_3_AB	19	8	11	0.6534	[0.3523-0.9111]	0.1372	0.7368	0.2035	1	0.5455	0.6154	1
Zscore_PCC_RFE_3_DT	19	8	11	0.4602	[0.2273-0.7214]	0.1192	0.5789	2	0	1	0	0.5789
Zscore_PCC_RFE_4_SVM	19	8	11	0.6477	[0.3571-0.9000]	0.14	0.6316	0.3172	0.875	0.4545	0.5385	0.8333
Zscore_PCC_RFE_4_LDA	19	8	11	0.6705	[0.3857-0.9222]	0.1353	0.6842	0.1726	0.875	0.5455	0.5833	0.8571
Zscore_PCC_RFE_4_RF	19	8	11	0.5114	[0.1905-0.8222]	0.1576	0.6842	0.58	0.375	0.9091	0.75	0.6667
Zscore_PCC_RFE_4_LR	19	8	11	0.6932	[0.4222-0.9375]	0.1323	0.7368	0.1576	0.875	0.6364	0.6364	0.875
Zscore_PCC_RFE_4_LRLasso	19	8	11	0.6477	[0.3714-0.9111]	0.1388	0.6316	0.2607	0.875	0.4545	0.5385	0.8333
Zscore_PCC_RFE_4_AB	19	8	11	0.6591	[0.3667-0.9048]	0.137	0.6842	0.2344	0.875	0.5455	0.5833	0.8571
Zscore_PCC_RFE_4_DT	19	8	11	0.5227	[0.2756-0.7571]	0.1218	0.5263	1	0.5	0.5455	0.4444	0.6
Zscore_PCC_RFE_5_SVM	19	8	11	0.6477	[0.3571-0.9000]	0.14	0.6316	0.3086	0.875	0.4545	0.5385	0.8333
Zscore_PCC_RFE_5_LDA	19	8	11	0.6705	[0.3857-0.9222]	0.1353	0.6842	0.1709	0.875	0.5455	0.5833	0.8571
Zscore_PCC_RFE_5_RF	19	8	11	0.5114	[0.2000-0.8182]	0.157	0.6842	0.53	0.375	0.9091	0.75	0.6667
Zscore_PCC_RFE_5_LR	19	8	11	0.6818	[0.4111-0.9286]	0.1327	0.6842	0.2903	0.75	0.6364	0.6	0.7778
Zscore_PCC_RFE_5_LRLasso	19	8	11	0.6477	[0.3714-0.9111]	0.1388	0.6316	0.2602	0.875	0.4545	0.5385	0.8333
Zscore_PCC_RFE_5_AB	19	8	11	0.6932	[0.4231-0.9222]	0.1284	0.6842	0.1371	1	0.4545	0.5714	1
Zscore_PCC_RFE_5_DT	19	8	11	0.4602	[0.2273-0.7214]	0.1192	0.5789	2	0	1	0	0.5789
Zscore_PCC_RFE_6_SVM	19	8	11	0.5682	[0.2778-0.8556]	0.1467	0.6316	0.3129	0.625	0.6364	0.5556	0.7
Zscore_PCC_RFE_6_LDA	19	8	11	0.5227	[0.2286-0.8000]	0.148	0.5789	0.0392	0.75	0.4545	0.5	0.7143
Zscore_PCC_RFE_6_RF	19	8	11	0.483	[0.1786-0.7976]	0.1573	0.6316	0.505	0.375	0.8182	0.6	0.6429
Zscore_PCC_RFE_6_LR	19	8	11	0.5795	[0.2833-0.8571]	0.1469	0.6316	0.0985	0.75	0.5455	0.5455	0.75
Zscore_PCC_RFE_6_LRLasso	19	8	11	0.5341	[0.2571-0.8214]	0.1455	0.5789	0.2185	0.625	0.5455	0.5	0.6667
Zscore_PCC_RFE_6_AB	19	8	11	0.5	[0.2143-0.8000]	0.1509	0.6316	0.741	0.25	0.9091	0.6667	0.625
Zscore_PCC_RFE_6_DT	19	8	11	0.4602	[0.2167-0.7179]	0.1211	0.5789	2	0	1	0	0.5789
Zscore_PCC_RFE_7_SVM	19	8	11	0.4432	[0.1786-0.7381]	0.1423	0.5789	0.7848	0.375	0.7273	0.5	0.6154
Zscore_PCC_RFE_7_LDA	19	8	11	0.4432	[0.1786-0.7386]	0.1417	0.5263	0.003	0.875	0.2727	0.4667	0.75
Zscore_PCC_RFE_7_RF	19	8	11	0.4489	[0.1458-0.7614]	0.156	0.6316	0.705	0.25	0.9091	0.6667	0.625
Zscore_PCC_RFE_7_LR	19	8	11	0.5	[0.2222-0.7949]	0.1455	0.5789	0.0113	0.875	0.3636	0.5	0.8
Zscore_PCC_RFE_7_LRLasso	19	8	11	0.4659	[0.1932-0.7556]	0.1439	0.5263	0.0954	0.875	0.2727	0.4667	0.75
Zscore_PCC_RFE_7_AB	19	8	11	0.6818	[0.3929-0.9318]	0.1338	0.6842	0.2167	0.75	0.6364	0.6	0.7778
Zscore_PCC_RFE_7_DT	19	8	11	0.3977	[0.1845-0.6500]	0.1151	0.5789	2	0	1	0	0.5789
Zscore_PCC_RFE_8_SVM	19	8	11	0.4318	[0.1667-0.7292]	0.1412	0.5789	0.7388	0.375	0.7273	0.5	0.6154
Zscore_PCC_RFE_8_LDA	19	8	11	0.4432	[0.1786-0.7386]	0.1417	0.5263	0.0035	0.875	0.2727	0.4667	0.75
Zscore_PCC_RFE_8_RF	19	8	11	0.4148	[0.1250-0.7250]	0.1535	0.6316	0.715	0.25	0.9091	0.6667	0.625
Zscore_PCC_RFE_8_LR	19	8	11	0.5	[0.2222-0.7949]	0.1455	0.5789	0.0126	0.875	0.3636	0.5	0.8
Zscore_PCC_RFE_8_LRLasso	19	8	11	0.4659	[0.1932-0.7556]	0.1439	0.5263	0.0954	0.875	0.2727	0.4667	0.75
Zscore_PCC_RFE_8_AB	19	8	11	0.5	[0.1778-0.8095]	0.1567	0.6842	0.8857	0.25	1	1	0.6471
Zscore_PCC_RFE_8_DT	19	8	11	0.3523	[0.1500-0.5852]	0.1134	0.5789	2	0	1	0	0.5789
Zscore_PCC_RFE_9_SVM	19	8	11	0.4318	[0.1778-0.7308]	0.1402	0.5263	0.1059	0.75	0.3636	0.4615	0.6667
Zscore_PCC_RFE_9_LDA	19	8	11	0.3977	[0.1286-0.6932]	0.1421	0.5789	0.9979	0.375	0.7273	0.5	0.6154
Zscore_PCC_RFE_9_RF	19	8	11	0.4091	[0.1167-0.7222]	0.1527	0.6316	0.84	0.125	1	1	0.6111
Zscore_PCC_RFE_9_LR	19	8	11	0.4659	[0.1923-0.7692]	0.1462	0.5263	0.0113	0.75	0.3636	0.4615	0.6667
Zscore_PCC_RFE_9_LRLasso	19	8	11	0.4432	[0.1591-0.7444]	0.1479	0.6316	0.9088	0.375	0.8182	0.6	0.6429
Zscore_PCC_RFE_9_AB	19	8	11	0.5455	[0.2222-0.8523]	0.1584	0.6842	0.7531	0.25	1	1	0.6471
Zscore_PCC_RFE_9_DT	19	8	11	0.3977	[0.1845-0.6500]	0.1151	0.5789	2	0	1	0	0.5789
Zscore_PCC_RFE_10_SVM	19	8	11	0.5	[0.2500-0.7841]	0.1394	0.5789	0.1042	0.75	0.4545	0.5	0.7143
Zscore_PCC_RFE_10_LDA	19	8	11	0.4545	[0.2000-0.7444]	0.1415	0.5789	0.9946	0.375	0.7273	0.5	0.6154
Zscore_PCC_RFE_10_RF	19	8	11	0.4148	[0.1154-0.7500]	0.1574	0.6316	0.735	0.25	0.9091	0.6667	0.625
Zscore_PCC_RFE_10_LR	19	8	11	0.5227	[0.2564-0.8095]	0.1406	0.5789	0.0091	0.875	0.3636	0.5	0.8
Zscore_PCC_RFE_10_LRLasso	19	8	11	0.4886	[0.2386-0.7841]	0.1393	0.5789	0.1157	0.75	0.4545	0.5	0.7143
Zscore_PCC_RFE_10_AB	19	8	11	0.5	[0.1818-0.7917]	0.1491	0.5789	0.0126	1	0.2727	0.5	1
Zscore_PCC_RFE_10_DT	19	8	11	0.4432	[0.2330-0.6857]	0.1137	0.5789	2	0	1	0	0.5789
Zscore_PCC_RFE_11_SVM	19	8	11	0.4886	[0.2273-0.7976]	0.1435	0.6316	0.8387	0.5	0.7273	0.5714	0.6667
Zscore_PCC_RFE_11_LDA	19	8	11	0.5455	[0.2692-0.8333]	0.1431	0.6316	0.4882	0.5	0.7273	0.5714	0.6667
Zscore_PCC_RFE_11_RF	19	8	11	0.392	[0.1310-0.6944]	0.1427	0.5789	0.64	0.25	0.8182	0.5	0.6
Zscore_PCC_RFE_11_LR	19	8	11	0.5341	[0.2692-0.8182]	0.1435	0.6316	0.7905	0.5	0.7273	0.5714	0.6667
Zscore_PCC_RFE_11_LRLasso	19	8	11	0.5341	[0.2667-0.8295]	0.141	0.6316	0.5009	0.5	0.7273	0.5714	0.6667
Zscore_PCC_RFE_11_AB	19	8	11	0.5	[0.2111-0.7821]	0.1459	0.5789	0.0219	0.75	0.4545	0.5	0.7143
Zscore_PCC_RFE_11_DT	19	8	11	0.4432	[0.2330-0.6857]	0.1137	0.5789	2	0	1	0	0.5789
Zscore_PCC_RFE_12_SVM	19	8	11	0.5	[0.2273-0.8000]	0.1448	0.6316	0.827	0.5	0.7273	0.5714	0.6667
Zscore_PCC_RFE_12_LDA	19	8	11	0.5114	[0.2429-0.8125]	0.1457	0.5789	0.0001	0.75	0.4545	0.5	0.7143
Zscore_PCC_RFE_12_RF	19	8	11	0.3807	[0.1111-0.6905]	0.1501	0.5789	0.575	0.25	0.8182	0.5	0.6
Zscore_PCC_RFE_12_LR	19	8	11	0.5455	[0.2738-0.8222]	0.144	0.6316	0.0315	0.75	0.5455	0.5455	0.75
Zscore_PCC_RFE_12_LRLasso	19	8	11	0.5341	[0.2667-0.8295]	0.141	0.6316	0.5007	0.5	0.7273	0.5714	0.6667
Zscore_PCC_RFE_12_AB	19	8	11	0.5341	[0.2429-0.8286]	0.1462	0.5789	0.0956	0.625	0.5455	0.5	0.6667
Zscore_PCC_RFE_12_DT	19	8	11	0.4432	[0.2330-0.6857]	0.1137	0.5789	2	0	1	0	0.5789
